# Supplementary material for: catena-Poly[[manganese(III)-bis­{μ-2-[(2-hy­droxy­eth­yl)imino­meth­yl]-6-meth­oxy­phenolato-κ3 O 1,N:O 2;κ3 O 2:N,O 1}] iodide]
Source: Acta Crystallogr Sect E Struct Rep Online. 2013 May 18;69(Pt 6):m326–7. doi: 10.1107/S1600536813012695 (PMC3684887; doi:10.1107/S1600536813012695)
Supplement: Supplementary file 1 [file e-69-0m326-sup1.cif]

##############################################################################
#                                                                            #
# This CIF contains the data in a paper accepted for publication in          #
# Acta Crystallographica Section E. It conforms to the requirements of       #
# Notes for Authors for Acta Crystallographica Section E, and has been       #
# peer reviewed under the auspices of the IUCr Commission on Journals.       #
#                                                                            #
# Full details of the Crystallographic Information File format               #
# are given in the paper "The Crystallographic Information File (CIF):       #
# a New Standard Archive File for Crystallography" by S. R. Hall, F. H.      #
# Allen and I. D. Brown [Acta Cryst. (1991), A47, 655-685].                  #
#                                                                            #
# The current version of the core CIF dictionary is obtainable from          #
# ftp://ftp.iucr.org/pub/cif_core.dic.                                       #
#                                                                            #
# Software is freely available for graphical display of the structure(s)     #
# in this CIF. For information consult the CIF software page                 #
# http://www.iucr.org/resources/cif/software.                                #
#                                                                            #
# This file may be used for bona fide research purposes within the           #
# scientific community so long as proper attribution is given to the journal # 
# article from which it was obtained.                                        #
#                                                                            #
##############################################################################
data_I
_audit_creation_method     SHELXL-97
_chemical_name_systematic
;\
<i>catena</i>-Poly[[manganese(III)-bis{\m-2-[(2-hydroxyethyl)iminomethyl]-\
6-methoxyphenolato-\k^3^<i>O</i>^1^,<i>N</i>:<i>O</i>^2^;\
\k^3^<i>O</i>^2^:<i>N</i>,<i>O</i>^1^}] iodide]
;
_chemical_name_common     ?
_chemical_formula_moiety     'C20 H24 Mn N2 O6 +, I -'
_chemical_formula_sum     'C20 H24 I Mn N2 O6'
_chemical_formula_iupac     '[Mn (C10 H12 N1 O3)2] I'
_chemical_formula_weight     570.25
_chemical_melting_point     ?
_symmetry_cell_setting     orthorhombic
_symmetry_space_group_name_H-M     'P c a 21'
_symmetry_space_group_name_Hall     'P 2c -2ac'
loop_
    _symmetry_equiv_pos_as_xyz
    'x, y, z'
    '-x, -y, z+1/2'
    'x+1/2, -y, z'
    '-x+1/2, y, z+1/2'
_cell_length_a     18.880(2)
_cell_length_b     5.8979(10)
_cell_length_c     20.916(2)
_cell_angle_alpha     90.00
_cell_angle_beta     90.00
_cell_angle_gamma     90.00
_cell_volume     2329.1(5)
_cell_formula_units_Z     4
_cell_measurement_reflns_used     861
_cell_measurement_theta_min     2.90
_cell_measurement_theta_max     32.27
_cell_measurement_temperature     298(2)
_exptl_crystal_description     block
_exptl_crystal_colour     brown
_exptl_crystal_size_max     0.40
_exptl_crystal_size_mid     0.20
_exptl_crystal_size_min     0.20
_exptl_crystal_density_diffrn     1.626
_exptl_crystal_density_meas     ?
_exptl_crystal_density_method     'not measured'
_exptl_crystal_F_000     1136
_exptl_absorpt_coefficient_mu     1.929
_exptl_absorpt_correction_type     multi-scan
_exptl_absorpt_process_details
;
(CrysAlis PRO; Agilent, 2011)
;
_exptl_absorpt_correction_T_min     0.5126
_exptl_absorpt_correction_T_max     0.6990
_exptl_special_details
;
Absorption correction: CrysAlis PRO (Agilent, 2011).
Empirical absorption correction using spherical harmonics,
implemented in SCALE3 ABSPACK scaling algorithm.
;
_diffrn_ambient_temperature     298(2)
_diffrn_radiation_type     MoK\a
_diffrn_radiation_wavelength     0.71073
_diffrn_radiation_source     'Enhance (Mo) X-ray Source'
_diffrn_radiation_monochromator     graphite
_diffrn_measurement_device_type     'Agilent Xcalibur Sapphire3'
_diffrn_measurement_method     '\w scans'
_diffrn_detector_area_resol_mean     16.1827
_diffrn_reflns_number     7841
_diffrn_reflns_av_R_equivalents     0.0781
_diffrn_reflns_av_sigmaI/netI     0.1505
_diffrn_reflns_theta_min     3.45
_diffrn_reflns_theta_max     30.00
_diffrn_reflns_theta_full     30.00
_diffrn_measured_fraction_theta_max     0.993
_diffrn_measured_fraction_theta_full     0.993
_diffrn_reflns_limit_h_min     -26
_diffrn_reflns_limit_h_max     10
_diffrn_reflns_limit_k_min     -6
_diffrn_reflns_limit_k_max     8
_diffrn_reflns_limit_l_min     -29
_diffrn_reflns_limit_l_max     28
_diffrn_standards_number     2
_diffrn_standards_interval_count     50
_diffrn_standards_interval_time     ?
_diffrn_standards_decay_%     1
_refine_special_details
;
Refinement of <i>F</i>^2^ against ALL reflections. The weighted <i>R</i>-factor
<i>wR</i> and goodness of fit <i>S</i> are based on <i>F</i>^2^, conventional
<i>R</i>-factors <i>R</i> are based on <i>F</i>, with <i>F</i> set to zero for
negative <i>F</i>^2^. The threshold expression of <i>F</i>^2^ >
\s(<i>F</i>^2^) is used only for calculating <i>R</i>-factors(gt) <i>etc</i>.
and is not relevant to the choice of reflections for refinement.
<i>R</i>-factors based on <i>F</i>^2^ are statistically about twice as large
as those based on <i>F</i>, and <i>R</i>- factors based on ALL data will be
even larger.
;
_reflns_number_total     4752
_reflns_number_gt     2094
_reflns_threshold_expression     I>2\s(I)
_refine_ls_structure_factor_coef     Fsqd
_refine_ls_matrix_type     full
_refine_ls_R_factor_all     0.1895
_refine_ls_R_factor_gt     0.0756
_refine_ls_wR_factor_gt     0.1373
_refine_ls_wR_factor_ref     0.1731
_refine_ls_goodness_of_fit_ref     0.922
_refine_ls_restrained_S_all     0.922
_refine_ls_number_reflns     4752
_refine_ls_number_parameters     282
_refine_ls_number_restraints     1
_refine_ls_hydrogen_treatment     constr
_refine_ls_weighting_scheme     calc
_refine_ls_weighting_details
         'calc w=1/[\s^2^(Fo^2^)+(0.0550P)^2^+0.0000P] where P=(Fo^2^+2Fc^2^)/3'
_atom_sites_solution_hydrogens     geom
_atom_sites_solution_primary     direct
_atom_sites_solution_secondary     difmap
_refine_ls_shift/su_max     0.000
_refine_ls_shift/su_mean     0.000
_refine_diff_density_max     1.493
_refine_diff_density_min     -0.657
_refine_ls_extinction_method     none
_refine_ls_extinction_coef     ?
_refine_ls_abs_structure_details     'Flack (1983), 1276 Friedel pairs'
_refine_ls_abs_structure_Flack     0.59(3)
loop_
    _atom_type_symbol
    _atom_type_description
    _atom_type_scat_dispersion_real
    _atom_type_scat_dispersion_imag
    _atom_type_scat_source
    'C' 'C' 0.0033 0.0016
                         'International Tables Vol C Tables 4.2.6.8 and 6.1.1.4'
    'H' 'H' 0.0000 0.0000
                         'International Tables Vol C Tables 4.2.6.8 and 6.1.1.4'
    'I' 'I' -0.4742 1.8119
                         'International Tables Vol C Tables 4.2.6.8 and 6.1.1.4'
    'Mn' 'Mn' 0.3368 0.7283
                         'International Tables Vol C Tables 4.2.6.8 and 6.1.1.4'
    'N' 'N' 0.0061 0.0033
                         'International Tables Vol C Tables 4.2.6.8 and 6.1.1.4'
    'O' 'O' 0.0106 0.0060
                         'International Tables Vol C Tables 4.2.6.8 and 6.1.1.4'
_computing_data_collection     'CrysAlis CCD (Agilent, 2011)'
_computing_cell_refinement     'CrysAlis RED (Agilent, 2011)'
_computing_data_reduction     'CrysAlis RED (Agilent, 2011)'
_computing_structure_solution     'SHELXS97 (Sheldrick, 2008)'
_computing_structure_refinement     'OLEX2 (Dolomanov et al., 2009)'
_computing_molecular_graphics     'SHELXTL (Sheldrick, 2008)'
_computing_publication_material     'publCIF (Westrip, 2010)'
loop_
    _atom_site_type_symbol
    _atom_site_label
    _atom_site_fract_x
    _atom_site_fract_y
    _atom_site_fract_z
    _atom_site_U_iso_or_equiv
    _atom_site_adp_type
    _atom_site_calc_flag
    _atom_site_refinement_flags
    _atom_site_occupancy
    _atom_site_symmetry_multiplicity
    _atom_site_disorder_assembly
    _atom_site_disorder_group
    I I1A 0.08961(6) 0.43638(19) 0.26350(5) 0.0583(4) Uani d P 0.690(2) 1 A 1
    I I1B 0.08839(17) -0.0686(6) 0.20195(17) 0.0752(12) Uani d P 0.310(2) 1 A 2
    Mn Mn1 -0.00346(8) -0.2483(4) -0.01586(13) 0.0360(3) Uani d . 1 1 . .
    O O1 0.0867(4) -0.3014(13) -0.0471(4) 0.046(2) Uani d . 1 1 . .
    N N1 -0.0240(4) -0.0371(15) -0.0905(5) 0.036(2) Uani d . 1 1 . .
    C C1 0.0895(7) -0.0934(19) -0.1467(5) 0.045(3) Uani d . 1 1 . .
    N N2 0.0178(4) -0.4584(16) 0.0605(4) 0.036(2) Uani d . 1 1 . .
    O O2 0.2049(4) -0.5108(13) -0.0732(4) 0.057(2) Uani d . 1 1 . .
    C C2 0.1194(6) -0.2539(19) -0.1020(6) 0.041(3) Uani d . 1 1 . .
    O O3 -0.0923(4) -0.1935(15) 0.0153(4) 0.049(2) Uani d . 1 1 . .
    C C3 0.1822(6) -0.354(3) -0.1174(7) 0.058(4) Uani d . 1 1 . .
    O O4 -0.2124(5) 0.0167(19) 0.0405(6) 0.095(4) Uani d . 1 1 . .
    C C4 0.2190(7) -0.297(2) -0.1702(6) 0.060(4) Uani d . 1 1 . .
    H H4 0.2633 -0.3603 -0.1782 0.072 Uiso calc R 1 1 . .
    O O5 -0.0455(4) 0.4550(13) -0.0775(4) 0.048(2) Uani d . 1 1 . .
    H H5 -0.0337 0.4208 -0.1158 0.072 Uiso d R 1 1 . .
    C C5 0.1889(7) -0.138(2) -0.2134(6) 0.067(4) Uani d . 1 1 . .
    H H5A 0.2124 -0.1046 -0.2514 0.081 Uiso calc R 1 1 . .
    O O6 0.0391(4) -0.9640(12) 0.0445(4) 0.047(2) Uani d . 1 1 . .
    H H6 0.0484 -0.9805 0.0846 0.071 Uiso d R 1 1 . .
    C C6 0.1268(7) -0.035(2) -0.2004(6) 0.053(3) Uani d . 1 1 . .
    H H6A 0.1093 0.0758 -0.2279 0.063 Uiso calc R 1 1 . .
    C C7 0.0196(6) 0.000(2) -0.1382(6) 0.042(3) Uani d . 1 1 . .
    H H7 0.0037 0.0981 -0.1700 0.050 Uiso calc R 1 1 . .
    C C8 0.2479(9) -0.695(2) -0.0966(9) 0.078(5) Uani d . 1 1 . .
    H H8A 0.2609 -0.7920 -0.0616 0.117 Uiso calc R 1 1 . .
    H H8B 0.2900 -0.6354 -0.1162 0.117 Uiso calc R 1 1 . .
    H H8C 0.2216 -0.7807 -0.1275 0.117 Uiso calc R 1 1 . .
    C C9 -0.0945(6) -0.3948(19) 0.1152(5) 0.040(3) Uani d . 1 1 . .
    C C10 -0.1217(6) -0.256(2) 0.0695(6) 0.039(3) Uani d . 1 1 . .
    C C11 -0.1901(6) -0.1460(19) 0.0850(6) 0.041(3) Uani d . 1 1 . .
    C C12 -0.2257(6) -0.200(2) 0.1367(7) 0.056(4) Uani d . 1 1 . .
    H H12 -0.2695 -0.1327 0.1443 0.067 Uiso calc R 1 1 . .
    C C13 -0.1983(6) -0.358(2) 0.1810(8) 0.065(4) Uani d . 1 1 . .
    H H13 -0.2246 -0.4019 0.2165 0.078 Uiso calc R 1 1 . .
    C C14 -0.1321(7) -0.445(2) 0.1705(6) 0.060(4) Uani d . 1 1 . .
    H H14 -0.1119 -0.5401 0.2010 0.072 Uiso calc R 1 1 . .
    C C15 -0.0250(6) -0.496(2) 0.1054(6) 0.048(3) Uani d . 1 1 . .
    H H15 -0.0105 -0.6015 0.1359 0.058 Uiso calc R 1 1 . .
    C C16 -0.2537(8) 0.190(2) 0.0618(7) 0.065(4) Uani d . 1 1 . .
    H H16A -0.2654 0.2880 0.0267 0.098 Uiso calc R 1 1 . .
    H H16B -0.2285 0.2746 0.0937 0.098 Uiso calc R 1 1 . .
    H H16C -0.2964 0.1298 0.0800 0.098 Uiso calc R 1 1 . .
    C C17 -0.0928(5) 0.0769(15) -0.0985(7) 0.049(3) Uani d . 1 1 . .
    H H17A -0.1310 -0.0249 -0.0869 0.059 Uiso calc R 1 1 . .
    H H17B -0.0993 0.1225 -0.1427 0.059 Uiso calc R 1 1 . .
    C C18 -0.0929(6) 0.2899(19) -0.0539(6) 0.044(3) Uani d . 1 1 . .
    H H18A -0.1403 0.3529 -0.0517 0.053 Uiso calc R 1 1 . .
    H H18B -0.0789 0.2458 -0.0110 0.053 Uiso calc R 1 1 . .
    C C19 0.0885(6) -0.7926(19) 0.0222(7) 0.048(4) Uani d . 1 1 . .
    H H19A 0.0769 -0.7521 -0.0215 0.058 Uiso calc R 1 1 . .
    H H19B 0.1360 -0.8551 0.0224 0.058 Uiso calc R 1 1 . .
    C C20 0.0869(5) -0.5841(19) 0.0628(5) 0.040(3) Uani d . 1 1 . .
    H H20A 0.1244 -0.4829 0.0491 0.048 Uiso calc R 1 1 . .
    H H20B 0.0966 -0.6267 0.1068 0.048 Uiso calc R 1 1 . .
loop_
    _atom_site_aniso_label
    _atom_site_aniso_U_11
    _atom_site_aniso_U_22
    _atom_site_aniso_U_33
    _atom_site_aniso_U_12
    _atom_site_aniso_U_13
    _atom_site_aniso_U_23
    I1A 0.0828(7) 0.0563(6) 0.0359(5) -0.0091(7) -0.0043(9) -0.0054(10)
    I1B 0.087(2) 0.0596(19) 0.079(2) -0.0057(18) 0.011(2) -0.002(2)
    Mn1 0.0441(6) 0.0298(5) 0.0340(6) 0.0027(6) 0.0010(7) 0.0055(6)
    O1 0.054(5) 0.049(5) 0.036(4) 0.008(4) -0.007(5) 0.010(4)
    N1 0.039(5) 0.027(5) 0.042(5) -0.009(4) 0.005(5) -0.015(5)
    C1 0.070(8) 0.034(6) 0.031(5) 0.014(6) 0.010(7) 0.000(5)
    N2 0.038(5) 0.038(5) 0.033(5) 0.017(4) 0.003(4) 0.014(5)
    O2 0.079(5) 0.051(5) 0.040(5) 0.039(4) 0.013(5) 0.008(5)
    C2 0.044(6) 0.038(7) 0.043(7) -0.003(5) 0.005(6) -0.007(6)
    O3 0.056(5) 0.054(6) 0.038(5) 0.011(4) 0.014(5) 0.015(5)
    C3 0.044(7) 0.087(10) 0.044(7) -0.012(7) 0.023(6) -0.027(8)
    O4 0.075(6) 0.146(11) 0.065(7) 0.057(7) -0.009(6) -0.006(8)
    C4 0.069(8) 0.077(11) 0.034(7) 0.018(8) 0.011(7) -0.013(8)
    O5 0.069(5) 0.043(5) 0.033(4) -0.011(4) -0.010(4) -0.008(5)
    C5 0.097(10) 0.076(10) 0.028(6) -0.005(9) 0.020(7) -0.011(7)
    O6 0.069(5) 0.030(4) 0.043(4) -0.010(4) -0.009(5) 0.006(5)
    C6 0.076(8) 0.048(7) 0.035(6) 0.004(7) 0.008(7) 0.003(7)
    C7 0.054(7) 0.028(7) 0.044(7) 0.002(5) -0.008(6) -0.001(6)
    C8 0.085(8) 0.043(8) 0.106(15) 0.012(7) 0.006(11) -0.004(10)
    C9 0.045(6) 0.041(7) 0.035(5) -0.008(5) -0.003(6) 0.010(6)
    C10 0.051(7) 0.042(7) 0.025(5) 0.002(5) -0.003(6) -0.004(6)
    C11 0.040(6) 0.041(7) 0.041(6) 0.011(5) -0.014(6) 0.013(6)
    C12 0.048(7) 0.061(10) 0.057(9) 0.006(7) -0.009(7) 0.002(9)
    C13 0.058(7) 0.065(9) 0.071(10) 0.002(7) 0.036(8) 0.018(8)
    C14 0.078(8) 0.062(9) 0.040(7) 0.020(7) 0.007(7) 0.004(8)
    C15 0.063(8) 0.042(8) 0.039(6) 0.000(6) -0.022(7) 0.007(6)
    C16 0.067(8) 0.069(10) 0.059(9) 0.016(7) 0.010(8) -0.016(9)
    C17 0.029(5) 0.016(5) 0.102(10) -0.005(4) -0.018(7) 0.016(7)
    C18 0.046(6) 0.049(8) 0.037(6) -0.010(6) -0.010(6) 0.011(6)
    C19 0.048(7) 0.025(7) 0.072(10) 0.008(5) 0.006(7) -0.010(7)
    C20 0.042(5) 0.048(7) 0.030(5) -0.010(5) -0.018(6) 0.005(6)
_geom_special_details
;
All e.s.d.'s (except the e.s.d. in the dihedral angle between two l.s. planes)
are estimated using the full covariance matrix. The cell e.s.d.'s are taken
into account individually in the estimation of e.s.d.'s in distances, angles
and torsion angles; correlations between e.s.d.'s in cell parameters are only
used when they are defined by crystal symmetry. An approximate (isotropic)
treatment of cell e.s.d.'s is used for estimating e.s.d.'s involving l.s.
planes.
;
loop_
    _geom_bond_atom_site_label_1
    _geom_bond_atom_site_label_2
    _geom_bond_site_symmetry_2
    _geom_bond_distance
    _geom_bond_publ_flag
    Mn1 O3 . 1.829(8) y
    Mn1 O1 . 1.849(8) y
    Mn1 N1 . 2.035(10) y
    Mn1 N2 . 2.061(9) y
    Mn1 O6 1_565 2.247(8) y
    Mn1 O5 1_545 2.315(8) y
    O1 C2 . 1.335(14) ?
    N1 C7 . 1.312(14) ?
    N1 C17 . 1.473(13) ?
    C1 C6 . 1.371(16) ?
    C1 C7 . 1.443(16) ?
    C1 C2 . 1.445(16) ?
    N2 C15 . 1.259(15) ?
    N2 C20 . 1.502(13) ?
    O2 C3 . 1.376(17) ?
    O2 C8 . 1.442(14) ?
    C2 C3 . 1.363(16) ?
    O3 C10 . 1.315(13) ?
    C3 C4 . 1.349(18) ?
    O4 C16 . 1.361(14) ?
    O4 C11 . 1.401(14) ?
    C4 C5 . 1.421(18) ?
    C4 H4 . 0.9300 ?
    O5 C18 . 1.412(12) ?
    O5 Mn1 1_565 2.315(8) ?
    O5 H5 . 0.8547 ?
    C5 C6 . 1.348(17) ?
    C5 H5A . 0.9300 ?
    O6 C19 . 1.453(13) ?
    O6 Mn1 1_545 2.247(8) ?
    O6 H6 . 0.8625 ?
    C6 H6A . 0.9300 ?
    C7 H7 . 0.9300 ?
    C8 H8A . 0.9600 ?
    C8 H8B . 0.9600 ?
    C8 H8C . 0.9600 ?
    C9 C10 . 1.358(15) ?
    C9 C14 . 1.391(16) ?
    C9 C15 . 1.457(17) ?
    C10 C11 . 1.482(16) ?
    C11 C12 . 1.312(17) ?
    C12 C13 . 1.414(19) ?
    C12 H12 . 0.9300 ?
    C13 C14 . 1.369(16) ?
    C13 H13 . 0.9300 ?
    C14 H14 . 0.9300 ?
    C15 H15 . 0.9300 ?
    C16 H16A . 0.9600 ?
    C16 H16B . 0.9600 ?
    C16 H16C . 0.9600 ?
    C17 C18 . 1.566(16) ?
    C17 H17A . 0.9700 ?
    C17 H17B . 0.9700 ?
    C18 H18A . 0.9700 ?
    C18 H18B . 0.9700 ?
    C19 C20 . 1.496(17) ?
    C19 H19A . 0.9700 ?
    C19 H19B . 0.9700 ?
    C20 H20A . 0.9700 ?
    C20 H20B . 0.9700 ?
loop_
    _geom_angle_atom_site_label_1
    _geom_angle_atom_site_label_2
    _geom_angle_atom_site_label_3
    _geom_angle_site_symmetry_1
    _geom_angle_site_symmetry_3
    _geom_angle
    _geom_angle_publ_flag
    O3 Mn1 O1 . . 179.5(5) ?
    O3 Mn1 N1 . . 89.5(4) ?
    O1 Mn1 N1 . . 90.5(3) ?
    O3 Mn1 N2 . . 90.5(4) ?
    O1 Mn1 N2 . . 89.6(3) ?
    N1 Mn1 N2 . . 179.2(5) ?
    O3 Mn1 O6 . 1_565 89.8(4) ?
    O1 Mn1 O6 . 1_565 89.8(3) ?
    N1 Mn1 O6 . 1_565 92.4(3) ?
    N2 Mn1 O6 . 1_565 86.8(3) ?
    O3 Mn1 O5 . 1_545 91.0(4) ?
    O1 Mn1 O5 . 1_545 89.5(3) ?
    N1 Mn1 O5 . 1_545 88.3(3) ?
    N2 Mn1 O5 . 1_545 92.5(4) ?
    O6 Mn1 O5 1_565 1_545 179.0(4) ?
    C2 O1 Mn1 . . 134.0(7) ?
    C7 N1 C17 . . 113.0(10) ?
    C7 N1 Mn1 . . 124.6(7) ?
    C17 N1 Mn1 . . 122.3(8) ?
    C6 C1 C7 . . 118.3(12) ?
    C6 C1 C2 . . 119.7(12) ?
    C7 C1 C2 . . 121.9(11) ?
    C15 N2 C20 . . 116.4(9) ?
    C15 N2 Mn1 . . 124.1(7) ?
    C20 N2 Mn1 . . 119.4(7) ?
    C3 O2 C8 . . 117.0(11) ?
    O1 C2 C3 . . 121.0(12) ?
    O1 C2 C1 . . 120.9(10) ?
    C3 C2 C1 . . 118.1(12) ?
    C10 O3 Mn1 . . 130.1(8) ?
    C4 C3 C2 . . 122.2(15) ?
    C4 C3 O2 . . 123.9(11) ?
    C2 C3 O2 . . 113.8(11) ?
    C16 O4 C11 . . 118.0(12) ?
    C3 C4 C5 . . 118.7(13) ?
    C3 C4 H4 . . 120.7 ?
    C5 C4 H4 . . 120.7 ?
    C18 O5 Mn1 . 1_565 122.9(7) ?
    C18 O5 H5 . . 109.4 ?
    Mn1 O5 H5 1_565 . 127.6 ?
    C6 C5 C4 . . 121.1(12) ?
    C6 C5 H5A . . 119.4 ?
    C4 C5 H5A . . 119.4 ?
    C19 O6 Mn1 . 1_545 124.6(8) ?
    C19 O6 H6 . . 105.1 ?
    Mn1 O6 H6 1_545 . 122.3 ?
    C5 C6 C1 . . 119.9(13) ?
    C5 C6 H6A . . 120.0 ?
    C1 C6 H6A . . 120.0 ?
    N1 C7 C1 . . 127.1(11) ?
    N1 C7 H7 . . 116.5 ?
    C1 C7 H7 . . 116.5 ?
    O2 C8 H8A . . 109.5 ?
    O2 C8 H8B . . 109.5 ?
    H8A C8 H8B . . 109.5 ?
    O2 C8 H8C . . 109.5 ?
    H8A C8 H8C . . 109.5 ?
    H8B C8 H8C . . 109.5 ?
    C10 C9 C14 . . 121.4(11) ?
    C10 C9 C15 . . 119.3(10) ?
    C14 C9 C15 . . 119.2(11) ?
    O3 C10 C9 . . 128.1(11) ?
    O3 C10 C11 . . 115.6(10) ?
    C9 C10 C11 . . 116.1(11) ?
    C12 C11 O4 . . 124.0(10) ?
    C12 C11 C10 . . 121.4(11) ?
    O4 C11 C10 . . 114.6(10) ?
    C11 C12 C13 . . 120.8(11) ?
    C11 C12 H12 . . 119.6 ?
    C13 C12 H12 . . 119.6 ?
    C14 C13 C12 . . 118.6(12) ?
    C14 C13 H13 . . 120.7 ?
    C12 C13 H13 . . 120.7 ?
    C13 C14 C9 . . 121.2(13) ?
    C13 C14 H14 . . 119.4 ?
    C9 C14 H14 . . 119.4 ?
    N2 C15 C9 . . 127.5(11) ?
    N2 C15 H15 . . 116.3 ?
    C9 C15 H15 . . 116.3 ?
    O4 C16 H16A . . 109.5 ?
    O4 C16 H16B . . 109.5 ?
    H16A C16 H16B . . 109.5 ?
    O4 C16 H16C . . 109.5 ?
    H16A C16 H16C . . 109.5 ?
    H16B C16 H16C . . 109.5 ?
    N1 C17 C18 . . 107.4(9) ?
    N1 C17 H17A . . 110.2 ?
    C18 C17 H17A . . 110.2 ?
    N1 C17 H17B . . 110.2 ?
    C18 C17 H17B . . 110.2 ?
    H17A C17 H17B . . 108.5 ?
    O5 C18 C17 . . 110.1(9) ?
    O5 C18 H18A . . 109.6 ?
    C17 C18 H18A . . 109.6 ?
    O5 C18 H18B . . 109.6 ?
    C17 C18 H18B . . 109.6 ?
    H18A C18 H18B . . 108.2 ?
    O6 C19 C20 . . 112.1(10) ?
    O6 C19 H19A . . 109.2 ?
    C20 C19 H19A . . 109.2 ?
    O6 C19 H19B . . 109.2 ?
    C20 C19 H19B . . 109.2 ?
    H19A C19 H19B . . 107.9 ?
    C19 C20 N2 . . 113.9(9) ?
    C19 C20 H20A . . 108.8 ?
    N2 C20 H20A . . 108.8 ?
    C19 C20 H20B . . 108.8 ?
    N2 C20 H20B . . 108.8 ?
    H20A C20 H20B . . 107.7 ?
loop_
    _geom_torsion_atom_site_label_1
    _geom_torsion_atom_site_label_2
    _geom_torsion_atom_site_label_3
    _geom_torsion_atom_site_label_4
    _geom_torsion_site_symmetry_1
    _geom_torsion_site_symmetry_2
    _geom_torsion_site_symmetry_3
    _geom_torsion_site_symmetry_4
    _geom_torsion
    _geom_torsion_publ_flag
    O3 Mn1 O1 C2 . . . . -10E1(6)
                                 ?
    N1 Mn1 O1 C2 . . . . -10.8(10) ?
    N2 Mn1 O1 C2 . . . . 170.0(11) ?
    O6 Mn1 O1 C2 1_565 . . . -103.2(10) ?
    O5 Mn1 O1 C2 1_545 . . . 77.5(10) ?
    O3 Mn1 N1 C7 . . . . -176.6(9) ?
    O1 Mn1 N1 C7 . . . . 3.9(9) ?
    N2 Mn1 N1 C7 . . . . 10E1(3)
                                ?
    O6 Mn1 N1 C7 1_565 . . . 93.7(8) ?
    O5 Mn1 N1 C7 1_545 . . . -85.6(9) ?
    O3 Mn1 N1 C17 . . . . -1.3(8) ?
    O1 Mn1 N1 C17 . . . . 179.1(8) ?
    N2 Mn1 N1 C17 . . . .  -9E1(3)
                                  ?
    O6 Mn1 N1 C17 1_565 . . . -91.1(8) ?
    O5 Mn1 N1 C17 1_545 . . . 89.7(8) ?
    O3 Mn1 N2 C15 . . . . -1.5(10) ?
    O1 Mn1 N2 C15 . . . . 178.0(10) ?
    N1 Mn1 N2 C15 . . . .  9E1(3)
                                 ?
    O6 Mn1 N2 C15 1_565 . . . 88.2(10) ?
    O5 Mn1 N2 C15 1_545 . . . -92.5(10) ?
    O3 Mn1 N2 C20 . . . . 175.9(8) ?
    O1 Mn1 N2 C20 . . . . -4.6(8) ?
    N1 Mn1 N2 C20 . . . . -10E1(3)
                                  ?
    O6 Mn1 N2 C20 1_565 . . . -94.4(8) ?
    O5 Mn1 N2 C20 1_545 . . . 84.8(8) ?
    Mn1 O1 C2 C3 . . . . -166.4(9) ?
    Mn1 O1 C2 C1 . . . . 14.1(16) ?
    C6 C1 C2 O1 . . . . 175.1(11) ?
    C7 C1 C2 O1 . . . . -7.9(17) ?
    C6 C1 C2 C3 . . . . -4.5(17) ?
    C7 C1 C2 C3 . . . . 172.5(12) ?
    O1 Mn1 O3 C10 . . . .  -9E1(6)
                                  ?
    N1 Mn1 O3 C10 . . . . -173.4(10) ?
    N2 Mn1 O3 C10 . . . . 5.8(10) ?
    O6 Mn1 O3 C10 1_565 . . . -80.9(10) ?
    O5 Mn1 O3 C10 1_545 . . . 98.4(10) ?
    O1 C2 C3 C4 . . . . -175.0(12) ?
    C1 C2 C3 C4 . . . . 4.6(19) ?
    O1 C2 C3 O2 . . . . 2.9(17) ?
    C1 C2 C3 O2 . . . . -177.5(11) ?
    C8 O2 C3 C4 . . . . -31.1(19) ?
    C8 O2 C3 C2 . . . . 151.0(12) ?
    C2 C3 C4 C5 . . . . -4(2) ?
    O2 C3 C4 C5 . . . . 177.9(11) ?
    C3 C4 C5 C6 . . . . 4(2) ?
    C4 C5 C6 C1 . . . . -4(2) ?
    C7 C1 C6 C5 . . . . -172.8(12) ?
    C2 C1 C6 C5 . . . . 4.3(19) ?
    C17 N1 C7 C1 . . . . -177.0(11) ?
    Mn1 N1 C7 C1 . . . . -1.4(16) ?
    C6 C1 C7 N1 . . . . 179.4(12) ?
    C2 C1 C7 N1 . . . . 2.3(18) ?
    Mn1 O3 C10 C9 . . . . -5.3(18) ?
    Mn1 O3 C10 C11 . . . . 168.8(8) ?
    C14 C9 C10 O3 . . . . 179.7(12) ?
    C15 C9 C10 O3 . . . . -1.5(18) ?
    C14 C9 C10 C11 . . . . 5.7(17) ?
    C15 C9 C10 C11 . . . . -175.6(11) ?
    C16 O4 C11 C12 . . . . 28.4(19) ?
    C16 O4 C11 C10 . . . . -151.5(12) ?
    O3 C10 C11 C12 . . . . 177.8(11) ?
    C9 C10 C11 C12 . . . . -7.4(18) ?
    O3 C10 C11 O4 . . . . -2.3(15) ?
    C9 C10 C11 O4 . . . . 172.5(10) ?
    O4 C11 C12 C13 . . . . -177.0(12) ?
    C10 C11 C12 C13 . . . . 3(2) ?
    C11 C12 C13 C14 . . . . 3(2) ?
    C12 C13 C14 C9 . . . . -5(2) ?
    C10 C9 C14 C13 . . . . 0(2) ?
    C15 C9 C14 C13 . . . . -178.4(13) ?
    C20 N2 C15 C9 . . . . 178.8(11) ?
    Mn1 N2 C15 C9 . . . . -3.7(18) ?
    C10 C9 C15 N2 . . . . 6.1(19) ?
    C14 C9 C15 N2 . . . . -175.1(13) ?
    C7 N1 C17 C18 . . . . -103.3(12) ?
    Mn1 N1 C17 C18 . . . . 81.0(9) ?
    Mn1 O5 C18 C17 1_565 . . . -162.6(6) ?
    N1 C17 C18 O5 . . . . 70.0(12) ?
    Mn1 O6 C19 C20 1_545 . . . 159.0(7) ?
    O6 C19 C20 N2 . . . . -65.1(13) ?
    C15 N2 C20 C19 . . . . 97.8(13) ?
    Mn1 N2 C20 C19 . . . . -79.8(11) ?
loop_
    _geom_hbond_atom_site_label_D
    _geom_hbond_atom_site_label_H
    _geom_hbond_atom_site_label_A
    _geom_hbond_site_symmetry_A
    _geom_hbond_distance_DH
    _geom_hbond_distance_HA
    _geom_hbond_distance_DA
    _geom_hbond_angle_DHA
    O5 H5 I1A 2_564 0.86 2.86 3.488(8) 131
_iucr_refine_instructions_details
;
TITL koko524 in Pca2(1)
CELL 0.71073 18.880071 5.897861 20.916251 90 90 90
ZERR 4 0.002415 0.000986 0.002222 0 0 0
LATT -1
SYMM -X,-Y,0.5+Z
SYMM 0.5+X,-Y,+Z
SYMM 0.5-X,+Y,0.5+Z
SFAC C H I Mn N O
UNIT 80 96 4 4 8 24
L.S. 4
PLAN  20
SIZE 0.2 0.2 0.4
TEMP 25
BOND $h
conf
fmap 2
acta
TWIN -1 0 0 0 -1 0 0 0 -1 2
OMIT 0 60
OMIT 0 2 0
OMIT 4 0 0
OMIT 0 0 -8
OMIT 4 1 3
OMIT 2 2 0
OMIT 2 3 0
OMIT 4 3 0
OMIT 4 1 -3
OMIT 0 1 -6
OMIT 3 2 9
OMIT 2 1 3
OMIT 2 0 -2
OMIT 6 0 0
OMIT 1 3 5
OMIT 1 2 -1
OMIT 2 1 2
OMIT 3 1 1
OMIT 4 2 20
OMIT 2 1 4
OMIT 1 2 1
OMIT 5 1 2
OMIT 10 4 12
OMIT 2 0 -21
OMIT 2 4 9
OMIT 18 0 -16
OMIT 8 1 -25
OMIT 16 4 2
OMIT 1 7 14
OMIT 22 3 6
OMIT 10 2 -24
WGHT    0.055000
BASF   0.59055
FVAR       0.12662   0.68975
PART   1
I1A   3   0.08960   0.43638   0.26350  21.00000   0.08277   0.05635 =
       0.03592  -0.00542  -0.00433  -0.00906
PART   2
I1B   3   0.08839  -0.06858   0.20195 -21.00000   0.08723   0.05959 =
       0.07893  -0.00169   0.01128  -0.00565
PART   0
MN1   4  -0.00346  -0.24828  -0.01586  11.00000   0.04414   0.02984 =
       0.03400   0.00554   0.00104   0.00272
O1    6   0.08666  -0.30139  -0.04706  11.00000   0.05414   0.04886 =
       0.03648   0.01012  -0.00663   0.00787
N1    5  -0.02397  -0.03711  -0.09053  11.00000   0.03904   0.02697 =
       0.04226  -0.01548   0.00520  -0.00938
C1    1   0.08954  -0.09340  -0.14669  11.00000   0.06971   0.03417 =
       0.03084  -0.00042   0.01035   0.01360
N2    5   0.01778  -0.45845   0.06051  11.00000   0.03800   0.03759 =
       0.03337   0.01372   0.00313   0.01729
O2    6   0.20493  -0.51082  -0.07319  11.00000   0.07851   0.05150 =
       0.04027   0.00815   0.01312   0.03854
C2    1   0.11940  -0.25385  -0.10199  11.00000   0.04390   0.03772 =
       0.04276  -0.00740   0.00456  -0.00313
O3    6  -0.09233  -0.19351   0.01533  11.00000   0.05587   0.05382 =
       0.03843   0.01470   0.01386   0.01085
C3    1   0.18220  -0.35410  -0.11738  11.00000   0.04374   0.08691 =
       0.04359  -0.02718   0.02288  -0.01239
O4    6  -0.21238   0.01666   0.04054  11.00000   0.07460   0.14550 =
       0.06491  -0.00640  -0.00944   0.05725
C4    1   0.21904  -0.29695  -0.17021  11.00000   0.06870   0.07675 =
       0.03400  -0.01319   0.01111   0.01821
AFIX  43
H4    2   0.26328  -0.36027  -0.17819  11.00000  -1.20000
AFIX   0
O5    6  -0.04553   0.45502  -0.07754  11.00000   0.06861   0.04268 =
       0.03312  -0.00776  -0.00971  -0.01102
AFIX   3
H5    2  -0.03367   0.42085  -0.11578  11.00000  -1.50000
AFIX   0
C5    1   0.18892  -0.13803  -0.21345  11.00000   0.09740   0.07648 =
       0.02843  -0.01149   0.01956  -0.00539
AFIX  43
H5A   2   0.21242  -0.10461  -0.25137  11.00000  -1.20000
AFIX   0
O6    6   0.03907  -0.96396   0.04447  11.00000   0.06893   0.02998 =
       0.04336   0.00625  -0.00939  -0.00970
AFIX   3
H6    2   0.04837  -0.98050   0.08457  11.00000  -1.50000
AFIX   0
C6    1   0.12684  -0.03489  -0.20043  11.00000   0.07562   0.04784 =
       0.03478   0.00322   0.00822   0.00368
AFIX  43
H6A   2   0.10935   0.07580  -0.22788  11.00000  -1.20000
AFIX   0
C7    1   0.01961   0.00040  -0.13820  11.00000   0.05400   0.02795 =
       0.04352  -0.00111  -0.00827   0.00196
AFIX  43
H7    2   0.00369   0.09813  -0.16999  11.00000  -1.20000
AFIX   0
C8    1   0.24793  -0.69518  -0.09657  11.00000   0.08479   0.04261 =
       0.10643  -0.00386   0.00551   0.01195
AFIX  33
H8A   2   0.26087  -0.79204  -0.06158  11.00000  -1.50000
H8B   2   0.28996  -0.63545  -0.11616  11.00000  -1.50000
H8C   2   0.22158  -0.78075  -0.12753  11.00000  -1.50000
AFIX   0
C9    1  -0.09450  -0.39477   0.11519  11.00000   0.04537   0.04076 =
       0.03506   0.01006  -0.00347  -0.00779
C10   1  -0.12169  -0.25631   0.06951  11.00000   0.05066   0.04175 =
       0.02538  -0.00390  -0.00337   0.00175
C11   1  -0.19011  -0.14603   0.08501  11.00000   0.04035   0.04092 =
       0.04052   0.01338  -0.01374   0.01062
C12   1  -0.22571  -0.19965   0.13670  11.00000   0.04814   0.06142 =
       0.05718   0.00213  -0.00933   0.00588
AFIX  43
H12   2  -0.26951  -0.13272   0.14429  11.00000  -1.20000
AFIX   0
C13   1  -0.19829  -0.35799   0.18100  11.00000   0.05820   0.06475 =
       0.07109   0.01821   0.03632   0.00208
AFIX  43
H13   2  -0.22463  -0.40189   0.21647  11.00000  -1.20000
AFIX   0
C14   1  -0.13212  -0.44527   0.17055  11.00000   0.07783   0.06245 =
       0.03979   0.00384   0.00711   0.01975
AFIX  43
H14   2  -0.11194  -0.54012   0.20104  11.00000  -1.20000
AFIX   0
C15   1  -0.02497  -0.49643   0.10544  11.00000   0.06331   0.04187 =
       0.03880   0.00726  -0.02154   0.00003
AFIX  43
H15   2  -0.01052  -0.60148   0.13593  11.00000  -1.20000
AFIX   0
C16   1  -0.25371   0.19002   0.06181  11.00000   0.06743   0.06931 =
       0.05910  -0.01569   0.01043   0.01619
AFIX  33
H16A  2  -0.26536   0.28796   0.02669  11.00000  -1.50000
H16B  2  -0.22848   0.27459   0.09374  11.00000  -1.50000
H16C  2  -0.29643   0.12980   0.08000  11.00000  -1.50000
AFIX   0
C17   1  -0.09280   0.07687  -0.09852  11.00000   0.02915   0.01610 =
       0.10215   0.01605  -0.01760  -0.00522
AFIX  23
H17A  2  -0.13103  -0.02489  -0.08686  11.00000  -1.20000
H17B  2  -0.09926   0.12246  -0.14269  11.00000  -1.20000
AFIX   0
C18   1  -0.09288   0.28989  -0.05386  11.00000   0.04605   0.04893 =
       0.03699   0.01074  -0.01030  -0.00975
AFIX  23
H18A  2  -0.14027   0.35292  -0.05171  11.00000  -1.20000
H18B  2  -0.07885   0.24585  -0.01101  11.00000  -1.20000
AFIX   0
C19   1   0.08851  -0.79261   0.02217  11.00000   0.04789   0.02473 =
       0.07245  -0.00994   0.00634   0.00792
AFIX  23
H19A  2   0.07689  -0.75207  -0.02153  11.00000  -1.20000
H19B  2   0.13604  -0.85510   0.02237  11.00000  -1.20000
AFIX   0
C20   1   0.08691  -0.58406   0.06284  11.00000   0.04168   0.04779 =
       0.03039   0.00526  -0.01822  -0.01015
AFIX  23
H20A  2   0.12444  -0.48292   0.04907  11.00000  -1.20000
H20B  2   0.09657  -0.62667   0.10678  11.00000  -1.20000
AFIX   0
HKLF 4
END
;
data_global
_journal_date_recd_electronic     2013-03-22
_journal_date_accepted     2013-05-09
_journal_name_full     'Acta Crystallographica, Section E'
_journal_year     2013
_journal_volume     69
_journal_issue      6
_journal_page_first     m326
_journal_page_last     m327
_journal_paper_category     QM
_journal_paper_doi     10.1107/S1600536813012695
_journal_coeditor_code     HB7060
_publ_contact_author_name     'Svitlana R. Petrusenko'
_publ_contact_author_address
;
Department of Chemistry, National Taras
Shevchenko University, Volodymyrs"ka str. 64, Kyiv 01601, Ukraine
;
_publ_contact_author_email     'spetrusenko@yahoo.com'
_publ_contact_author_fax     ?
_publ_contact_author_phone     ?
_publ_section_title
;\
<i>catena</i>-Poly[[manganese(III)-bis{\m-2-[(2-hydroxyethyl)iminomethyl]-6-\
methoxyphenolato-\k^3^<i>O</i>^1^,<i>N</i>:<i>O</i>^2^;\k^3^<i>O</i>^2^:\
<i>N</i>,<i>O</i>^1^}] iodide]
;
loop_
    _publ_author_name
    _publ_author_footnote
    _publ_author_address
    'Petrusenko, Svitlana R.' .
;
Department of Inorganic Chemistry,Taras Shevchenko National University of Kyiv,
64/13 Volodymyrs'ka St, Kyiv 01601, Ukraine
;
    'Stetsyuk, Oleg M.' .
;
Department of Inorganic Chemistry,Taras Shevchenko National University of Kyiv,
64/13 Volodymyrs'ka St, Kyiv 01601, Ukraine
;
    'Omelchenko, Irina V.' .
;
SSI "Institute for Single Crystals" National Academy of Sciences of Ukraine,
60 Lenin Ave., Kharkiv 61001, Ukraine
;
