# Supplementary material for: catena-Poly[[manganese(III)-bis­{μ-2-[(2-hy­droxy­eth­yl)imino­meth­yl]-6-meth­oxy­phenolato-κ3 O 1,N:O 2;κ3 O 2:N,O 1}] iodide]
Source: Acta Crystallogr Sect E Struct Rep Online. 2013 May 18;69(Pt 6):m326–7. doi: 10.1107/S1600536813012695 (PMC3684887; doi:10.1107/S1600536813012695)
Supplement: Supplementary file 2 [file e-69-0m326-Isup2.hkl]

# 


# h,k,l, Fc-squared, Fo-squared, sigma(Fo-squared) and status flag 


# 


data_I


_shelx_title ' koko524 in Pca2(1)' 


_shelx_refln_list_code          4 


_shelx_F_calc_maximum      241.55 


_exptl_crystal_F_000      1136.00 


_reflns_d_resolution_high  0.7107 


 


loop_ 


 _symmetry_equiv_pos_as_xyz 


 'x, y, z' 


 '-x, -y, z+1/2' 


 'x+1/2, -y, z' 


 '-x+1/2, y, z+1/2' 


 


_cell_length_a    18.8801 


_cell_length_b     5.8979 


_cell_length_c    20.9163 


_cell_angle_alpha  90.000 


_cell_angle_beta   90.000 


_cell_angle_gamma  90.000 


 


_shelx_F_squared_multiplier     1.000 


 


loop_ 


 _refln_index_h 


 _refln_index_k 


 _refln_index_l 


 _refln_F_squared_calc 


 _refln_F_squared_meas 


 _refln_F_squared_sigma 


 _refln_observed_status 


   2   0 -29      368.14      287.27    151.58 o 


   4   0 -29      135.55      144.71    106.04 o 


   1   1 -29       29.37       59.62    128.00 o 


   2   1 -29      214.01       52.71    100.20 o 


   3   1 -29      141.61      318.61    129.00 o 


   0   0 -28      373.23      503.38    207.71 o 


   2   0 -28      354.47      425.08    147.96 o 


   4   0 -28       89.30        0.00    120.39 o 


   6   0 -28      129.72        0.00     96.06 o 


   8   0 -28       59.40       29.94    118.52 o 


   0   1 -28       57.72      226.27    137.51 o 


   1   1 -28       15.92       41.52     52.01 o 


   2   1 -28       12.88        0.00     71.82 o 


   3   1 -28       62.02       86.02     69.13 o 


   4   1 -28      130.82        0.00    161.87 o 


   5   1 -28       16.82      124.73    112.60 o 


   6   1 -28      257.91      112.36    136.23 o 


   7   1 -28        2.83       70.35     97.62 o 


   0   2 -28       84.72        0.00     95.44 o 


   1   2 -28        8.39        0.00     77.97 o 


   2   2 -28       83.06       36.71    193.06 o 


   3   2 -28       82.09      149.66    127.87 o 


   4   2 -28      200.92        0.00    114.15 o 


   5   2 -28       10.07       11.23    111.65 o 


   2   0 -27      284.91      252.08    112.96 o 


   4   0 -27      152.79      207.09    205.22 o 


   6   0 -27        7.18        0.00    136.61 o 


   8   0 -27      110.99      477.18    263.85 o 


  10   0 -27       92.00        0.00    132.86 o 


   1   1 -27      256.42      188.70     66.92 o 


   2   1 -27      165.68      178.85    103.18 o 


   3   1 -27      159.83      149.12     60.41 o 


   4   1 -27       26.04      116.54    105.46 o 


   5   1 -27       87.89      309.99    155.32 o 


   6   1 -27       66.65       95.39    100.31 o 


   7   1 -27       41.11       21.48    184.01 o 


   8   1 -27      210.39        7.30    283.81 o 


   9   1 -27      113.85       73.33    193.06 o 


  10   1 -27       24.36      140.38    157.81 o 


   1   2 -27       74.32       85.34    163.43 o 


   2   2 -27       89.81      155.06    107.08 o 


   3   2 -27       35.36        0.00    160.62 o 


   4   2 -27       87.20       14.67     90.45 o 


   5   2 -27       51.13        0.00    117.89 o 


   6   2 -27       21.77      100.43    164.05 o 


   7   2 -27       38.16        0.00     76.72 o 


   8   2 -27       61.34        0.00    129.12 o 


   1   3 -27       19.26      118.94     98.24 o 


   2   3 -27       72.36        0.00     87.66 o 


   3   3 -27       93.55        0.00    101.67 o 


   4   3 -27        1.11        0.00     77.82 o 


   0   0 -26      790.60      797.80    256.37 o 


   2   0 -26      313.76      415.31    124.56 o 


   4   0 -26      405.40       84.11    174.03 o 


   6   0 -26      445.99      245.76    172.16 o 


   8   0 -26      504.30      341.20    197.11 o 


  10   0 -26      225.64      305.65    198.98 o 


  12   0 -26      174.02       31.19    103.55 o 


   0   1 -26      843.37      973.24    297.23 o 


   1   1 -26       38.28      147.04     69.68 o 


   2   1 -26      176.23      136.45     74.96 o 


   3   1 -26       78.66      170.93     74.10 o 


   4   1 -26      111.84       70.28    114.14 o 


   5   1 -26        1.87       73.72    103.73 o 


   6   1 -26      346.03      532.54    156.02 o 


   7   1 -26       44.19       26.13     76.41 o 


   8   1 -26      109.74      149.86    118.52 o 


   9   1 -26       20.46        7.49     97.96 o 


  10   1 -26      152.65      180.71    114.70 o 


  11   1 -26        4.98       91.98    102.48 o 


  12   1 -26      125.61      329.83    208.34 o 


   0   2 -26      516.92      455.35    198.98 o 


   1   2 -26       31.49        9.70    168.73 o 


   2   2 -26       77.28      168.45    106.40 o 


   3   2 -26      160.95      199.13    109.21 o 


   4   2 -26      153.09      226.97    104.76 o 


   5   2 -26       22.85      112.90    172.78 o 


   6   2 -26      135.05       74.23    178.40 o 


   7   2 -26       97.91       59.26    124.13 o 


   8   2 -26       29.35      135.98    174.03 o 


   9   2 -26       77.93        0.00    125.38 o 


  10   2 -26       71.78        0.00    109.78 o 


   0   3 -26        8.75        0.00     71.11 o 


   1   3 -26       60.16        0.00    106.04 o 


   2   3 -26       78.65       10.76     74.33 o 


   3   3 -26      256.57      302.17    144.28 o 


   4   3 -26       15.08      127.02     91.48 o 


   5   3 -26       61.93       23.08    119.76 o 


   6   3 -26        9.83      102.92    107.29 o 


   7   3 -26       94.37      157.19    138.48 o 


   2   0 -25      376.40      121.48     74.20 o 


   4   0 -25      205.94      174.55     82.88 o 


   6   0 -25       19.71        0.00    176.53 o 


   8   0 -25      344.46       63.00    153.45 o 


  10   0 -25      159.85       39.30    118.52 o 


  12   0 -25       77.37      118.52    112.90 o 


  14   0 -25       49.66        0.00    143.47 o 


   1   1 -25       45.39        8.01     50.56 o 


   2   1 -25      629.59      758.82    117.16 o 


   3   1 -25      237.32      123.74     80.58 o 


   4   1 -25      917.22      940.26    133.72 o 


   5   1 -25      670.51      882.71    148.36 o 


   6   1 -25       62.29        0.00     67.13 o 


   7   1 -25      383.71      369.47    156.12 o 


   9   1 -25       96.53      187.30     91.77 o 


  10   1 -25       44.32       91.99    179.33 o 


  11   1 -25        3.62        0.00     88.98 o 


  12   1 -25       12.72       13.10    124.75 o 


  13   1 -25       15.24        0.00    114.55 o 


   1   2 -25      144.23        0.00    102.76 o 


   2   2 -25      155.58        8.55    232.98 o 


   3   2 -25       27.97       74.16     93.13 o 


   4   2 -25      215.29       86.18     89.60 o 


   5   2 -25      211.74       66.39    161.56 o 


   6   2 -25       77.94      205.84    151.58 o 


   7   2 -25       92.77        0.00    116.64 o 


   8   2 -25       74.79       96.68    116.64 o 


   9   2 -25       16.36        0.00    129.74 o 


  10   2 -25       30.43      515.23    240.77 o 


  11   2 -25      103.49        0.00    163.43 o 


  12   2 -25       30.55       24.95    165.92 o 


   1   3 -25      650.36      610.55    160.71 o 


   2   3 -25      108.47      284.99    127.02 o 


   3   3 -25       14.74        0.00     73.15 o 


   4   3 -25       26.61        0.00     69.53 o 


   5   3 -25       89.79      166.66     80.85 o 


   6   3 -25        5.37       97.93    147.83 o 


   7   3 -25        2.24       35.55    150.33 o 


   8   3 -25        1.19        0.00     84.83 o 


   9   3 -25      276.26      202.72    155.32 o 


  10   3 -25       31.49      236.41    192.12 o 


   5   4 -25      117.28        0.00    194.62 o 


   0   0 -24      629.11      224.56    127.87 o 


   2   0 -24      729.62      504.62    123.86 o 


   4   0 -24      368.46      398.94    114.08 o 


   6   0 -24      596.05      243.27    146.59 o 


   8   0 -24      381.33       97.93    120.39 o 


  10   0 -24      275.13      189.63    140.97 o 


  12   0 -24      459.63      177.77    203.35 o 


  14   0 -24       72.98        0.00    112.90 o 


   0   1 -24     1270.10     1627.29    225.10 o 


   1   1 -24      141.04      127.52     64.20 o 


   2   1 -24      190.31      361.41     88.64 o 


   3   1 -24      148.87      139.70     57.75 o 


   4   1 -24       33.37        0.00     49.33 o 


   5   1 -24       27.70        0.00     47.53 o 


   6   1 -24      143.55      485.85    152.65 o 


   7   1 -24      102.50      103.85    111.97 o 


   8   1 -24       38.40      145.76    186.19 o 


   9   1 -24      226.88      108.93     84.62 o 


  10   1 -24      272.48      249.21    138.80 o 


  11   1 -24        0.33      221.27    122.63 o 


  12   1 -24       94.95      121.92    118.37 o 


  13   1 -24       37.75        1.16    168.11 o 


  14   1 -24        1.14        0.00    125.30 o 


  15   1 -24       59.16      321.73    164.53 o 


   0   2 -24     1108.21      961.23    263.85 o 


   1   2 -24       64.51      188.86     98.56 o 


   2   2 -24      236.44      394.75    123.25 o 


   3   2 -24      242.24      143.58     61.06 o 


   4   2 -24       76.18        7.72     85.46 o 


   5   2 -24       39.86       47.04     67.02 o 


   6   2 -24      132.97        0.00    157.81 o 


   7   2 -24      129.03        0.00    106.04 o 


   8   2 -24      238.27       92.94    133.49 o 


   9   2 -24       87.12       59.88    104.79 o 


  11   2 -24       11.41        0.00    117.89 o 


  12   2 -24       71.05       80.47     91.69 o 


  13   2 -24       44.68      441.00    190.87 o 


   0   3 -24      314.66      257.62    159.06 o 


   1   3 -24       74.88       76.93    103.23 o 


   2   3 -24       62.24        0.00    128.18 o 


   3   3 -24      199.34      120.75     92.71 o 


   4   3 -24       10.12       17.74     62.95 o 


   5   3 -24        0.66        0.00     62.61 o 


   6   3 -24      173.75      134.11    168.42 o 


   7   3 -24      131.25      234.54    167.17 o 


   8   3 -24        5.35        0.00    121.01 o 


   9   3 -24      154.99       55.52    104.17 o 


  10   3 -24       44.94        8.73    124.75 o 


  11   3 -24       27.72       34.93    123.51 o 


  12   3 -24       27.42        0.00    218.94 o 


   8   4 -24      159.05        0.00     91.07 o 


   2   0 -23      592.11      390.41    123.07 o 


   4   0 -23      528.36      496.38    131.30 o 


   6   0 -23       20.56        0.00     82.96 o 


   8   0 -23      218.19        0.00    109.16 o 


  10   0 -23      107.06      169.04    175.28 o 


  12   0 -23       91.00        0.00    127.87 o 


  14   0 -23      173.09       36.18    134.73 o 


  16   0 -23       23.60       61.13    108.54 o 


   1   1 -23      899.59      933.47    116.90 o 


   2   1 -23      788.26      915.61    112.59 o 


   3   1 -23      391.06      475.09     88.68 o 


   4   1 -23      432.78      488.07     90.12 o 


   5   1 -23       27.47       44.58     52.49 o 


   6   1 -23       73.72       91.01    110.43 o 


   7   1 -23      292.92      376.59    138.02 o 


   8   1 -23      660.73      887.59    195.04 o 


   9   1 -23      296.46      329.87    141.61 o 


  10   1 -23      127.79      196.36    124.02 o 


  11   1 -23      243.51      254.88    328.73 o 


  12   1 -23       50.55        1.22     81.42 o 


  13   1 -23       68.84       20.68    198.05 o 


  14   1 -23      208.46       89.22    171.22 o 


  15   1 -23       48.79       65.20     94.50 o 


  16   1 -23       18.01      174.74    135.67 o 


   1   2 -23      185.65      116.13     97.93 o 


   2   2 -23       44.36        2.51     87.08 o 


   3   2 -23        6.89       51.68     64.43 o 


   4   2 -23      132.62      130.34    124.44 o 


   5   2 -23      122.37      118.66     64.50 o 


   6   2 -23       18.68        4.78     70.77 o 


   7   2 -23       53.32      127.25     82.34 o 


   8   2 -23      120.72      225.80    177.15 o 


   9   2 -23       27.92       87.95    119.14 o 


  10   2 -23       80.93      494.65    232.04 o 


  11   2 -23      114.28      199.61    160.31 o 


  12   2 -23        5.93      154.69    110.41 o 


  13   2 -23        7.59        0.00    112.90 o 


  14   2 -23        4.49       42.42    126.00 o 


  15   2 -23       18.84       29.32    140.97 o 


   3   3 -23      144.49      246.39    164.67 o 


   4   3 -23       50.94      240.77    178.40 o 


   5   3 -23     1060.07      966.84    286.93 o 


   6   3 -23       27.70       92.32     97.93 o 


   7   3 -23      945.79      809.65    281.32 o 


   8   3 -23       25.20      234.54    116.64 o 


   9   3 -23       51.49      147.21    162.80 o 


  10   3 -23       17.23       53.64     88.58 o 


  11   3 -23       25.22      243.89    160.93 o 


  12   3 -23        4.02        0.00    121.63 o 


  13   3 -23        3.28        0.00    103.55 o 


   9   4 -23       20.48      150.33    120.39 o 


  10   4 -23       11.25        0.00     87.33 o 


   0   0 -22     1777.06     2462.02    341.20 o 


   2   0 -22      793.44      891.66    147.90 o 


   4   0 -22      371.64      503.93    115.45 o 


   6   0 -22      320.73      472.08    105.39 o 


   8   0 -22      375.40      508.37    182.76 o 


  10   0 -22      771.26      889.49    266.35 o 


  12   0 -22      396.20      392.35    210.21 o 


  14   0 -22      126.27        0.00     96.68 o 


  16   0 -22       81.25       10.60     95.44 o 


   0   1 -22      247.46      186.01     66.58 o 


   1   1 -22      114.25      134.02     48.17 o 


   2   1 -22       17.45       70.88     71.06 o 


   3   1 -22      127.19        1.42     64.73 o 


   4   1 -22      898.73     1054.91    124.49 o 


   5   1 -22       38.63       21.91     51.49 o 


   6   1 -22      915.75      889.27    122.50 o 


   7   1 -22       61.41      146.79    104.51 o 


   8   1 -22        4.44        0.00    106.49 o 


   9   1 -22        1.05       46.32     82.03 o 


  10   1 -22      131.11      139.21     73.58 o 


  11   1 -22        3.78        0.00     81.31 o 


  12   1 -22      253.24      204.18     90.33 o 


  13   1 -22       17.54        8.22     99.49 o 


  14   1 -22       18.07       32.84     96.81 o 


  15   1 -22       22.08        6.88     92.44 o 


  16   1 -22       23.06      197.07    301.28 o 


  17   1 -22        7.69      117.89    128.50 o 


   0   2 -22      159.20       89.82     73.60 o 


   1   2 -22      120.97       55.55     98.56 o 


   2   2 -22      534.93      212.37    115.40 o 


   3   2 -22      484.50      445.16    124.87 o 


   4   2 -22      949.58      927.09    168.42 o 


   5   2 -22       55.95      171.54     95.86 o 


   6   2 -22     1160.81     1566.56    212.44 o 


   7   2 -22      173.29        0.62    111.65 o 


   8   2 -22      341.65      263.85    150.95 o 


   9   2 -22       34.49        0.00    132.24 o 


  10   2 -22       51.52      191.50    128.50 o 


  11   2 -22       11.75        0.00    117.27 o 


  12   2 -22       35.38      142.84    152.20 o 


  13   2 -22       30.94        0.00    105.42 o 


  14   2 -22       45.29        0.00    105.42 o 


  15   2 -22       54.50       44.91    121.01 o 


  16   2 -22      158.52        0.00    120.39 o 


   6   3 -22       21.14       45.54    125.38 o 


   7   3 -22      130.95        0.00    140.97 o 


   8   3 -22       20.04        0.00    109.16 o 


   9   3 -22      143.88       67.37    127.25 o 


  10   3 -22        7.90        0.00    101.67 o 


  11   3 -22       29.91       29.94    113.53 o 


  12   3 -22       42.71      139.72    170.29 o 


  13   3 -22       47.34      111.65     91.07 o 


  14   3 -22       14.50        0.00    150.95 o 


  11   4 -22        6.27      149.08    156.57 o 


  12   4 -22       35.95       54.89    120.39 o 


   4   0 -21      170.56      155.79     80.02 o 


   6   0 -21      118.36       50.72     70.81 o 


   8   0 -21     1021.91     1611.19    299.41 o 


  10   0 -21      314.04      734.18    223.93 o 


  12   0 -21      108.98      196.49    134.11 o 


  14   0 -21      208.03      161.56    153.45 o 


  16   0 -21       69.76      160.31    121.63 o 


  18   0 -21       30.14        0.00    116.64 o 


   1   1 -21      128.73       60.26     51.40 o 


   2   1 -21      816.68      507.66     83.10 o 


   3   1 -21      231.59      372.25     81.43 o 


   4   1 -21      556.04      507.57     84.67 o 


   5   1 -21     1405.22     1536.32    139.07 o 


   6   1 -21       46.79       42.80     43.72 o 


   7   1 -21      714.43      725.79    114.44 o 


   8   1 -21      543.65      444.00    108.15 o 


   9   1 -21      220.13      196.46     99.20 o 


  10   1 -21      229.45      112.71     64.04 o 


  11   1 -21       41.75        0.00     82.65 o 


  12   1 -21       69.01      148.83    171.85 o 


  13   1 -21       16.14        0.00    101.72 o 


  14   1 -21      199.39      147.98     92.57 o 


  15   1 -21      236.16      352.64    158.08 o 


  16   1 -21       36.96      226.14    198.36 o 


  17   1 -21      181.50        0.00    141.60 o 


  18   1 -21        4.61        0.00    147.21 o 


   1   2 -21      262.94      347.58    117.30 o 


   2   2 -21      421.01      516.09    202.72 o 


   3   2 -21        1.83       82.37     88.26 o 


   4   2 -21      213.86      179.61    148.15 o 


   5   2 -21      335.95      429.01    118.29 o 


   6   2 -21      143.59      124.87     58.93 o 


   7   2 -21      174.94      313.44    100.80 o 


   8   2 -21      370.09      518.98    175.28 o 


   9   2 -21        2.74      118.52    101.05 o 


  10   2 -21       37.91        0.00     91.69 o 


  11   2 -21      134.68       64.25     99.80 o 


  12   2 -21       78.00       19.34    140.97 o 


  13   2 -21       10.25        0.00     92.32 o 


  14   2 -21       85.55       72.36     79.84 o 


  15   2 -21       12.33        0.00    127.25 o 


  16   2 -21       63.62        5.61     91.69 o 


  17   2 -21       27.15        0.00    144.09 o 


   8   3 -21       81.03      307.52    160.31 o 


   9   3 -21      284.46      429.78    211.46 o 


  10   3 -21       11.18      238.90    145.34 o 


  11   3 -21      442.64      104.79    142.22 o 


  12   3 -21        6.21        0.00    111.65 o 


  13   3 -21      243.31      232.67    198.98 o 


  14   3 -21       24.53       28.69     89.20 o 


  15   3 -21       39.78      147.83    181.52 o 


  12   4 -21       16.68        0.00    104.79 o 


  13   4 -21       14.88        0.00    132.86 o 


   0   0 -20     1110.99     1499.54    243.89 o 


   2   0 -20      639.62      816.36    136.74 o 


   4   0 -20     3109.84     3218.15    255.15 o 


   6   0 -20     4343.27     5596.31    502.45 o 


   8   0 -20       53.14      209.59    159.06 o 


  10   0 -20       28.58      315.63    176.53 o 


  12   0 -20      187.69      243.27    107.91 o 


  14   0 -20      371.35      319.99    174.66 o 


  16   0 -20      978.03      780.96    278.20 o 


  18   0 -20      386.10      197.73    194.62 o 


   0   1 -20     3175.17     2342.78    234.89 o 


   1   1 -20      363.89      328.49     71.33 o 


   2   1 -20      357.99      257.35     63.63 o 


   3   1 -20     1238.93     1295.03    122.24 o 


   4   1 -20      427.46      377.55     68.02 o 


   5   1 -20        4.85       26.05     53.75 o 


   6   1 -20      967.88      695.75     95.31 o 


   7   1 -20      520.58      494.05    129.08 o 


   8   1 -20      153.94      111.92     77.35 o 


   9   1 -20      443.18      283.52     96.51 o 


  10   1 -20      265.57      205.74    164.05 o 


  11   1 -20       25.03      136.68    208.03 o 


  12   1 -20      181.63      147.42     88.98 o 


  13   1 -20       59.37       46.21     76.42 o 


  14   1 -20        9.34       16.41    140.35 o 


  15   1 -20       45.95      265.26    117.27 o 


  16   1 -20       98.47       51.70     84.97 o 


  17   1 -20       48.60        0.00    130.99 o 


  18   1 -20       53.75        0.00    172.78 o 


  19   1 -20       32.42       57.39    108.54 o 


   1   2 -20      471.36      701.12    183.39 o 


   2   2 -20     1767.77     1911.85    308.14 o 


   3   2 -20      614.17      696.75    202.10 o 


   4   2 -20      274.57      123.51     95.44 o 


   5   2 -20       64.91      261.14     72.15 o 


   6   2 -20      169.39       62.59     57.74 o 


   7   2 -20      539.21      517.96    114.33 o 


   8   2 -20      351.03      286.31    180.27 o 


   9   2 -20      400.99      492.78    203.97 o 


  10   2 -20      865.86      912.57    253.87 o 


  11   2 -20        6.42        5.61     86.08 o 


  12   2 -20      548.39      800.30    248.88 o 


  13   2 -20      127.81       48.65    150.95 o 


  14   2 -20       94.72      276.33    187.13 o 


  15   2 -20       30.54       51.77    100.43 o 


  16   2 -20        1.54      171.54    145.34 o 


  17   2 -20       24.15      115.40    170.29 o 


  18   2 -20        3.40       41.79     84.21 o 


  10   3 -20        6.12        0.00    124.13 o 


  11   3 -20       31.27       22.46    110.41 o 


  12   3 -20       22.06      130.37    139.10 o 


  13   3 -20      141.42      218.94    132.86 o 


  14   3 -20        2.67        0.00    113.53 o 


  15   3 -20      170.53      169.04    147.83 o 


  16   3 -20       17.47      248.26    162.18 o 


  13   4 -20       82.71       95.44    128.50 o 


  14   4 -20      147.38        0.00     89.20 o 


   2   0 -19     3638.71     4491.02    286.79 o 


   4   0 -19     1358.45     1711.51    181.61 o 


   6   0 -19       33.68       73.85     85.46 o 


   8   0 -19     1158.73     1679.81    296.91 o 


  10   0 -19      158.83      460.97    177.77 o 


  12   0 -19      234.42      240.15    178.40 o 


  14   0 -19      178.82      174.66    127.25 o 


  16   0 -19      147.06        0.00    152.82 o 


  18   0 -19       78.57      250.76    165.30 o 


  20   0 -19       65.33       90.45    105.42 o 


   1   1 -19      573.61      619.85     84.93 o 


   2   1 -19      792.33      561.96     84.32 o 


   3   1 -19      478.32      634.95     93.88 o 


   4   1 -19     1730.41     1662.63    133.43 o 


   5   1 -19     1383.07     1273.59    120.88 o 


   6   1 -19       74.88       93.08     56.81 o 


   7   1 -19      201.54      106.14     54.09 o 


   8   1 -19      529.12      280.06    105.11 o 


   9   1 -19      256.40      528.06    137.51 o 


  10   1 -19      243.06      157.37     75.80 o 


  11   1 -19      496.54      456.95    130.28 o 


  12   1 -19       34.10       46.76     94.50 o 


  13   1 -19      358.70      256.20    257.30 o 


  14   1 -19      282.04      286.00    116.02 o 


  15   1 -19      119.99      106.65     93.60 o 


  16   1 -19       20.04        0.00     73.58 o 


  17   1 -19      126.76        0.00    130.37 o 


  18   1 -19       21.41        0.00    101.67 o 


  19   1 -19       36.11      108.54    152.82 o 


  20   1 -19       14.41       88.58    177.15 o 


   5   2 -19      757.75      956.24    210.83 o 


   6   2 -19       85.55        0.00    115.40 o 


   7   2 -19      171.27      216.45    146.59 o 


   8   2 -19      274.25      437.89    189.63 o 


   9   2 -19      134.45      350.56    146.59 o 


  10   2 -19      289.81      351.18    194.62 o 


  11   2 -19      353.43      370.52    167.79 o 


  12   2 -19       21.42       65.50     82.96 o 


  13   2 -19       32.53        0.00    111.03 o 


  14   2 -19      113.35      374.26    196.49 o 


  15   2 -19       25.52      104.17     70.49 o 


  16   2 -19        8.44       13.72     89.20 o 


  17   2 -19       26.01      142.22    150.33 o 


  18   2 -19       58.09      127.25    134.73 o 


  19   2 -19        8.92       45.54     81.71 o 


  11   3 -19      128.54      186.51    135.98 o 


  12   3 -19        1.86       92.94    147.21 o 


  13   3 -19       58.99       38.05     92.32 o 


  14   3 -19       25.52        0.00    166.55 o 


  15   3 -19      156.60      440.38    207.71 o 


  16   3 -19        0.17        0.00    155.32 o 


  17   3 -19      109.51       19.96    103.55 o 


  14   4 -19       20.25        0.00    152.20 o 


  15   4 -19       19.60      144.71    137.23 o 


   0   0 -18     3949.80     4813.62    408.57 o 


   2   0 -18     2134.56     2397.28    202.31 o 


   4   0 -18      576.66      425.99     91.83 o 


   6   0 -18       52.11      119.55     56.29 o 


   8   0 -18        6.15        0.00     40.84 o 


  10   0 -18     1106.14     1441.53    263.85 o 


  12   0 -18      848.11     1125.90    248.26 o 


  14   0 -18      314.80      494.02    192.12 o 


  16   0 -18       31.37        0.00    112.90 o 


  18   0 -18      112.16      110.41    131.62 o 


  20   0 -18      118.87        0.00    121.01 o 


   0   1 -18     2871.22     2451.21    223.67 o 


   1   1 -18      258.51      479.20     76.66 o 


   2   1 -18      319.14      426.83     72.49 o 


   3   1 -18      278.70      321.86     63.44 o 


   4   1 -18      516.64      446.51     73.26 o 


   5   1 -18       75.69      159.50     54.02 o 


   6   1 -18      800.22      773.59     94.31 o 


   7   1 -18       19.59        4.66     37.23 o 


   8   1 -18       77.78      109.60     51.97 o 


   9   1 -18       15.42        0.00     99.80 o 


  10   1 -18      433.87      504.86    127.08 o 


  11   1 -18       22.17      195.55    104.24 o 


  12   1 -18      254.80      207.68    113.53 o 


  13   1 -18      128.76      327.09    119.45 o 


  14   1 -18       13.52        0.00    179.65 o 


  15   1 -18       51.04      114.77    224.56 o 


  16   1 -18      109.48      110.14    108.26 o 


  17   1 -18       39.33      178.40    132.24 o 


  18   1 -18       90.26        0.00    124.75 o 


  19   1 -18        2.39        6.86     98.56 o 


  20   1 -18       18.19       40.54     79.22 o 


   7   2 -18      485.60      490.28    172.78 o 


   8   2 -18      744.77      993.04    225.18 o 


   9   2 -18      310.75      301.90    149.08 o 


  10   2 -18        1.23      192.12    132.24 o 


  11   2 -18        2.17        1.87     79.22 o 


  12   2 -18       57.78        0.00     84.83 o 


  13   2 -18      186.54      142.22    125.38 o 


  14   2 -18      210.86      167.17    154.69 o 


  15   2 -18      154.11      175.90    137.85 o 


  16   2 -18      312.27      255.75    135.36 o 


  17   2 -18        7.60        0.00    107.29 o 


  18   2 -18      136.21        0.00     96.06 o 


  19   2 -18        5.93        0.00    126.63 o 


  20   2 -18       12.87       27.45     95.44 o 


  12   3 -18        4.04      253.25    167.17 o 


  13   3 -18       56.93      167.17    129.74 o 


  14   3 -18       13.62        0.00     99.80 o 


  15   3 -18       49.79       24.95    109.78 o 


  16   3 -18       26.33      285.06    149.08 o 


  17   3 -18       27.03       20.58    112.90 o 


  18   3 -18       12.58        0.00    112.28 o 


  15   4 -18       30.15        0.00    116.64 o 


  16   4 -18       30.73        0.00    186.51 o 


   2   0 -17     4681.55     4695.93    275.40 o 


   4   0 -17     3139.90     3079.33    225.06 o 


   6   0 -17     1366.36     1285.99    144.63 o 


   8   0 -17     2999.09     3176.25    278.82 o 


  10   0 -17      724.47      657.45    165.30 o 


  12   0 -17       92.28      459.09    163.43 o 


  14   0 -17      295.15      353.05    144.09 o 


  16   0 -17      108.29      260.11    144.09 o 


  18   0 -17      191.22      464.08    192.74 o 


  20   0 -17       82.05      155.32    170.29 o 


   1   1 -17      282.76      449.54     69.39 o 


   2   1 -17      975.95     1112.71    105.52 o 


   3   1 -17     1759.48     1795.85    129.83 o 


   4   1 -17     1175.51     1585.34    120.16 o 


   5   1 -17     1198.36     1127.89    103.97 o 


   6   1 -17       55.02      190.16     57.20 o 


   7   1 -17     1347.93     1169.78    122.11 o 


   8   1 -17      773.92      707.76     95.97 o 


   9   1 -17      352.46      513.22    163.43 o 


  10   1 -17      227.86      301.63    160.93 o 


  11   1 -17      376.83      619.82    224.87 o 


  12   1 -17       67.72        0.00    136.92 o 


  13   1 -17      474.20      576.35    146.26 o 


  14   1 -17      122.81      171.34     94.42 o 


  15   1 -17      187.42       26.16    108.85 o 


  16   1 -17        8.61        0.00    190.56 o 


  17   1 -17       86.16      177.15    121.63 o 


  18   1 -17       43.77       56.14     84.83 o 


  19   1 -17      143.08      315.63    132.86 o 


  20   1 -17       39.99      161.56    154.07 o 


   8   2 -17      850.18      864.54    217.70 o 


   9   2 -17      127.45      381.12    154.07 o 


  10   2 -17      295.25      270.72    134.73 o 


  11   2 -17      658.50      656.20    180.89 o 


  12   2 -17       16.28        0.00    105.42 o 


  13   2 -17        3.21      174.03     78.59 o 


  14   2 -17       80.39        0.00    142.84 o 


  15   2 -17       48.94        0.00    132.86 o 


  16   2 -17       37.90        0.00    133.49 o 


  17   2 -17      118.72      218.32    132.24 o 


  18   2 -17       22.57       55.52    116.64 o 


  19   2 -17       32.93        0.00    127.25 o 


  20   2 -17       54.05        0.00    127.25 o 


  13   3 -17      146.58      123.51    107.91 o 


  14   3 -17       15.01       64.87    103.55 o 


  15   3 -17      154.11      106.66    101.67 o 


  16   3 -17        4.87        0.00     79.84 o 


  17   3 -17       83.22      170.29    125.38 o 


  18   3 -17        2.94      176.53    126.63 o 


  19   3 -17       49.47      265.10    168.42 o 


  16   4 -17        2.70       56.76     72.98 o 


  17   4 -17       68.53       48.03    112.90 o 


   0   0 -16      846.47      618.78    140.97 o 


   2   0 -16      565.34      429.24     90.14 o 


   4   0 -16     9700.25     9658.46    380.02 o 


   6   0 -16    12822.19    12262.23    424.94 o 


   8   0 -16     1676.45     1661.42    225.80 o 


  10   0 -16      453.26      501.51    169.67 o 


  12   0 -16      966.51     1036.08    220.19 o 


  14   0 -16      243.83      218.94     76.72 o 


  16   0 -16      714.05      744.16    237.66 o 


  20   0 -16       92.39        0.00    155.32 o 


   0   1 -16     3159.48     3834.84    258.69 o 


   1   1 -16       73.14      185.18     74.37 o 


   2   1 -16      407.51      528.97     74.55 o 


   3   1 -16      203.62      312.19     57.44 o 


   4   1 -16      424.44      490.22     72.18 o 


   5   1 -16       95.18      311.10     61.60 o 


   6   1 -16      855.37      915.31     93.07 o 


   7   1 -16      213.79      298.15     67.82 o 


   8   1 -16      127.68      173.36     61.02 o 


   9   1 -16      200.98      174.08     55.56 o 


  10   1 -16      718.58      877.71    152.25 o 


  11   1 -16      151.29      263.38     99.71 o 


  12   1 -16      291.93      413.59    130.33 o 


  13   1 -16       19.73       25.08     98.56 o 


  14   1 -16       42.88       40.90     81.71 o 


  15   1 -16       24.22       12.75     70.57 o 


  16   1 -16      136.02        0.00     79.22 o 


  17   1 -16       29.06      250.76    135.36 o 


  18   1 -16       62.28       74.23    119.76 o 


  19   1 -16       33.38        0.00    122.26 o 


  20   1 -16        7.76        0.00    101.67 o 


   9   2 -16       54.81      111.03    115.40 o 


  10   2 -16      902.35      790.31    188.38 o 


  11   2 -16       77.61       92.94    111.65 o 


  12   2 -16     2248.63     2447.04    355.55 o 


  13   2 -16      114.58      118.52    114.15 o 


  14   2 -16      423.32      447.87    191.50 o 


  15   2 -16       52.83      215.20    141.60 o 


  16   2 -16      117.73      174.03    113.53 o 


  17   2 -16       17.22        0.00     94.81 o 


  18   2 -16       49.00        0.00    147.21 o 


  19   2 -16       26.83        0.00    111.03 o 


  20   2 -16       98.43      121.01    141.60 o 


  14   3 -16        6.64       77.97    145.96 o 


  15   3 -16      113.29       26.20     89.82 o 


  16   3 -16       18.95      106.04     96.68 o 


  17   3 -16       15.16        0.00    122.26 o 


  18   3 -16       10.56        0.00     91.07 o 


  19   3 -16       89.46       71.73    111.65 o 


  17   4 -16       13.63      124.13    143.47 o 


  18   4 -16       31.59        0.00    142.84 o 


   2   0 -15     5967.64     5385.41    272.55 o 


   4   0 -15     2560.39     2524.95    189.52 o 


   6   0 -15      124.55      122.13     51.11 o 


   8   0 -15     2535.00     2542.27    181.36 o 


  10   0 -15      668.45      636.24    194.62 o 


  12   0 -15      769.70      867.66    212.08 o 


  14   0 -15     1335.34     1403.48    258.24 o 


  16   0 -15      727.82      536.44    175.28 o 


  18   0 -15       99.52        0.00    147.21 o 


  20   0 -15      121.57      185.26    150.33 o 


   1   1 -15      828.39      700.13    167.23 o 


   2   1 -15     1102.28     1187.33    119.03 o 


   3   1 -15     1912.24     2391.06    165.27 o 


   4   1 -15      768.91      928.83    132.77 o 


   5   1 -15     2145.47     2368.34    137.09 o 


   6   1 -15      262.82      293.98     53.13 o 


   7   1 -15     1812.72     2095.32    147.00 o 


   8   1 -15      884.73      994.86    177.47 o 


   9   1 -15      680.54      705.24     88.25 o 


  10   1 -15      214.04      197.73     86.16 o 


  11   1 -15      385.16      459.02    124.81 o 


  12   1 -15       60.26       53.43    128.18 o 


  13   1 -15      514.55      498.28    131.21 o 


  14   1 -15      400.72      386.42    119.05 o 


  15   1 -15      338.10      338.48    231.73 o 


  16   1 -15       69.77        8.22     63.64 o 


  17   1 -15      200.46      462.21    181.52 o 


  18   1 -15       20.13      248.88    147.21 o 


  19   1 -15      112.40      104.17    108.54 o 


  20   1 -15       49.91      132.24    116.02 o 


  10   2 -15       34.99        0.00     87.33 o 


  11   2 -15      713.26      842.71    204.60 o 


  12   2 -15      405.15      434.14    159.68 o 


  13   2 -15      152.81      119.14    109.78 o 


  14   2 -15      662.60      723.57    193.37 o 


  15   2 -15       45.35      181.52    115.40 o 


  16   2 -15      332.95      381.12    163.43 o 


  17   2 -15      177.55      482.80    187.75 o 


  18   2 -15       15.68      151.58    132.24 o 


  19   2 -15        6.00       39.30    102.30 o 


  20   2 -15       31.99      160.31    131.62 o 


  15   3 -15       78.33        0.00     76.10 o 


  16   3 -15       89.58       71.11     93.57 o 


  17   3 -15      113.49      307.52    152.82 o 


  18   3 -15        8.20        2.50     79.84 o 


  19   3 -15      111.39      238.90    133.49 o 


  17   4 -15      110.52        0.00    102.92 o 


  18   4 -15       20.97      333.72    177.77 o 


   0   0 -14    18988.56    16957.78    679.28 o 


   2   0 -14     7635.07     6845.43    298.24 o 


   4   0 -14     1645.95     1645.76    167.48 o 


   6   0 -14     1062.60      908.00    118.18 o 


   8   0 -14      895.34     1120.10    118.18 o 


  10   0 -14     2617.61     2660.37    311.26 o 


  12   0 -14     2173.11     2730.86    326.23 o 


  14   0 -14      220.75      187.13    101.05 o 


  16   0 -14      174.97      149.08    117.27 o 


  18   0 -14       48.04       50.53    110.41 o 


  20   0 -14       80.86      162.80    165.92 o 


   0   1 -14     3208.58     3861.75    346.82 o 


   1   1 -14      109.18      169.37     69.22 o 


   2   1 -14      374.78      564.89    121.32 o 


   3   1 -14      638.61      562.26    104.30 o 


   4   1 -14     1887.70     2129.19    149.14 o 


   5   1 -14      131.56      351.01     74.21 o 


   6   1 -14     1469.23     1663.81    142.63 o 


   7   1 -14       13.17        0.00     76.25 o 


   8   1 -14      170.17      165.42     58.69 o 


   9   1 -14       65.05       80.59     46.87 o 


  10   1 -14     1139.39     1275.89    167.63 o 


  11   1 -14       68.27        0.00    104.17 o 


  12   1 -14      648.54      730.55    164.67 o 


  13   1 -14      375.10      315.31    102.59 o 


  14   1 -14       71.21       23.70     77.41 o 


  15   1 -14       98.82       22.48    105.42 o 


  16   1 -14       35.57        0.00     69.60 o 


  17   1 -14        7.34       17.47     79.84 o 


  18   1 -14       83.61       69.24    109.78 o 


  19   1 -14       73.38        0.00    121.63 o 


  20   1 -14       16.15        8.73    102.92 o 


  11   2 -14      138.02      232.04    129.74 o 


  12   2 -14       84.47        0.00     84.21 o 


  13   2 -14     1088.89     1051.05    216.45 o 


  14   2 -14      467.38      378.63    150.95 o 


  15   2 -14      140.04      288.80    134.11 o 


  16   2 -14     1368.67     1496.42    283.19 o 


  17   2 -14       12.44        0.00     78.59 o 


  18   2 -14      634.50      374.26    165.92 o 


  19   2 -14      240.86      128.50    119.76 o 


  15   3 -14        8.06       96.68    107.29 o 


  16   3 -14       20.57        0.00     87.33 o 


  17   3 -14       60.21      249.51    146.59 o 


  18   3 -14        7.92        0.00    104.79 o 


  19   3 -14       66.58        0.00    134.11 o 


  18   4 -14       78.37        0.00     91.07 o 


   2   0 -13     8251.84     8250.37    314.99 o 


   4   0 -13     6641.07     5824.12    261.73 o 


   6   0 -13      590.19      560.74     85.12 o 


   8   0 -13      977.82      983.07    101.73 o 


  10   0 -13      609.29      593.83    154.07 o 


  12   0 -13      313.22      315.00    117.89 o 


  14   0 -13      472.15      359.29    120.39 o 


  16   0 -13        1.57      124.75    119.14 o 


  18   0 -13       21.70        0.00     83.59 o 


  20   0 -13      125.45      106.66    123.51 o 


   1   1 -13     3667.58     3586.92    227.05 o 


   2   1 -13     1118.97     1215.29    135.64 o 


   3   1 -13     1934.71     2052.83    176.64 o 


   4   1 -13     1398.37     1586.20    159.83 o 


   5   1 -13      851.91      880.14     95.13 o 


   6   1 -13      292.91      437.09    101.99 o 


   7   1 -13     1283.11     1526.23    165.36 o 


   8   1 -13     2350.52     2518.86    222.74 o 


   9   1 -13     2781.23     2934.69    237.29 o 


  10   1 -13     1419.10     1351.51    123.25 o 


  11   1 -13      435.82      427.03    196.18 o 


  12   1 -13       12.27       98.85     65.18 o 


  13   1 -13      722.20      998.14    157.81 o 


  14   1 -13      202.41      167.90    115.09 o 


  15   1 -13      131.92       99.48    126.94 o 


  16   1 -13       75.42       72.13     84.17 o 


  17   1 -13      294.42      136.61    109.78 o 


  18   1 -13      113.89      316.87    147.21 o 


  19   1 -13      129.42       96.68    106.66 o 


  12   2 -13       12.96       80.47     95.44 o 


  13   2 -13      281.58      358.67    132.86 o 


  14   2 -13       78.14      263.23    105.42 o 


  15   2 -13       51.20       45.54    101.05 o 


  16   2 -13       34.39       25.57     65.50 o 


  17   2 -13       53.32      108.54     78.59 o 


  18   2 -13      132.96       11.85     99.80 o 


  19   2 -13       11.75      187.75    114.77 o 


  16   3 -13       18.14        0.00     86.70 o 


  17   3 -13      437.67      223.93    144.71 o 


  18   3 -13       86.88      134.11     96.68 o 


  19   3 -13       85.54      296.29    150.95 o 


  18   4 -13        8.65        0.00     87.95 o 


   0   0 -12     2866.88     2777.64    250.76 o 


   2   0 -12      370.50      486.42    115.71 o 


   4   0 -12    12187.58    11299.89    353.28 o 


   6   0 -12    13771.42    13539.94    379.48 o 


   8   0 -12     7353.45     6909.02    524.59 o 


  10   0 -12      753.23      741.82    140.04 o 


  12   0 -12      202.20      134.73     87.33 o 


  14   0 -12      361.80      200.23    114.77 o 


  16   0 -12     2136.97     2888.67    365.53 o 


  18   0 -12      814.02      969.34    236.41 o 


  20   0 -12       46.90        0.00    151.58 o 


   0   1 -12    11492.18    10876.03    532.70 o 


   1   1 -12     1399.46     1584.40    144.28 o 


   2   1 -12      255.70      216.16     65.81 o 


   3   1 -12     1871.82     1805.94    153.20 o 


   4   1 -12     1044.95      963.38    115.40 o 


   5   1 -12       59.67      142.50     72.36 o 


   6   1 -12     3482.41     3586.05    350.56 o 


   7   1 -12      439.46      599.25    107.45 o 


   8   1 -12      195.91      182.00     63.47 o 


   9   1 -12     1274.20     1551.14    171.01 o 


  10   1 -12      460.73      758.87    117.74 o 


  11   1 -12       36.47       45.82     75.79 o 


  12   1 -12       42.18       48.50     65.06 o 


  13   1 -12      388.14      564.01    119.24 o 


  14   1 -12       51.74       35.94    188.38 o 


  15   1 -12       18.79        0.00     90.76 o 


  16   1 -12      278.76      171.54     94.81 o 


  17   1 -12      118.62       71.73     75.48 o 


  18   1 -12       36.34      243.27    139.72 o 


  19   1 -12      155.11      174.03    111.03 o 


  13   2 -12      191.55      236.41    109.16 o 


  14   2 -12      418.33      530.20    145.96 o 


  15   2 -12       71.37        0.00     94.19 o 


  16   2 -12      379.99      174.66    112.90 o 


  17   2 -12        6.42        0.00     88.58 o 


  18   2 -12      225.66      442.88    159.06 o 


  19   2 -12        3.94        0.00     79.84 o 


  16   3 -12       25.31      162.80    121.01 o 


  17   3 -12       56.44        0.00     87.95 o 


  18   3 -12       53.47      147.83    150.33 o 


   2   0 -11     2228.84     2230.12    155.53 o 


   4   0 -11     1445.56     1746.47    134.42 o 


   6   0 -11     1183.95     1236.52    109.36 o 


   8   0 -11     6491.95     6362.40    294.11 o 


  10   0 -11      981.56      890.18    227.68 o 


  12   0 -11      916.05     1076.62    189.63 o 


  14   0 -11      136.21       19.34     59.26 o 


  16   0 -11       51.10      155.32    133.49 o 


  18   0 -11      121.45       59.26     82.34 o 


   1   1 -11     1330.65     1382.00    125.67 o 


   2   1 -11     7891.31     7339.85    293.87 o 


   3   1 -11     1412.09     1354.30    196.80 o 


   4   1 -11    11772.67    11545.16    734.49 o 


   5   1 -11     8254.72     8472.03    500.89 o 


   6   1 -11       18.70       27.45     69.86 o 


   7   1 -11     6316.38     6553.94    456.60 o 


   8   1 -11     1984.88     2100.28    180.62 o 


   9   1 -11      912.59      927.78    130.99 o 


  10   1 -11     1634.75     1998.98    195.24 o 


  11   1 -11       90.54       20.57     64.43 o 


  12   1 -11     1422.85     1608.62    191.50 o 


  13   1 -11       52.38       58.54    150.95 o 


  14   1 -11     1979.11     2122.66    210.39 o 


  15   1 -11     1411.06     1342.13    178.07 o 


  16   1 -11       38.82        0.00    106.04 o 


  17   1 -11      882.23      931.91    203.35 o 


  18   1 -11      109.01      179.65    106.04 o 


  19   1 -11      135.40      348.06    149.70 o 


  13   2 -11       30.53      110.41     92.94 o 


  14   2 -11      211.32      155.32     89.20 o 


  15   2 -11       47.61      148.46    124.75 o 


  16   2 -11      136.52      298.16    119.76 o 


  17   2 -11       71.75       81.09     91.69 o 


  18   2 -11       71.75       56.14    115.40 o 


  19   2 -11       25.07       26.20    104.17 o 


  17   3 -11        8.00      252.00    147.21 o 


  18   3 -11        2.63        6.24     84.83 o 


   0   0 -10     9221.33     9432.01    420.42 o 


   2   0 -10     4878.00     5107.88    216.28 o 


   4   0 -10      872.76      861.51     90.28 o 


   6   0 -10     6505.46     6242.26    226.48 o 


   8   0 -10     1829.99     1761.44    111.27 o 


  10   0 -10     3531.49     3489.14    144.70 o 


  12   0 -10     3686.07     3272.91    323.11 o 


  14   0 -10      279.53      308.77    105.42 o 


  16   0 -10     1959.52     2296.72    304.40 o 


  18   0 -10       50.87        0.00     99.18 o 


   0   1 -10     9938.70     8985.39    439.13 o 


   1   1 -10       82.21       67.05     42.28 o 


   2   1 -10     2977.27     3002.51    180.03 o 


   3   1 -10      587.79      533.13     83.88 o 


   4   1 -10     8247.02     8893.10    793.43 o 


   5   1 -10      252.13      376.13    113.53 o 


   6   1 -10     5810.70     5546.55    392.35 o 


   7   1 -10       60.28       58.01     91.07 o 


   8   1 -10       14.65       66.09    135.05 o 


   9   1 -10       29.50       58.12     50.91 o 


  10   1 -10     3018.34     3221.02    232.39 o 


  11   1 -10      304.26      194.09    118.20 o 


  12   1 -10     2379.34     2741.52    217.60 o 


  13   1 -10      131.94       76.44     65.00 o 


  14   1 -10       70.84       98.48     72.27 o 


  15   1 -10       99.02       99.80     93.57 o 


  16   1 -10      424.64      516.48    157.81 o 


  17   1 -10       79.14      212.71     91.69 o 


  18   1 -10      270.35      359.91    152.20 o 


  19   1 -10       17.93       42.42     66.74 o 


  14   2 -10      263.13      323.11    102.92 o 


  15   2 -10      289.09      167.79    104.79 o 


  16   2 -10      906.27      951.25    190.87 o 


  17   2 -10        8.05        0.00     74.85 o 


  18   2 -10      404.61      344.32    127.87 o 


  17   3 -10       92.18      255.12    128.50 o 


  18   3 -10       20.21        0.00     64.87 o 


   2   0  -9     4215.23     4580.89    196.86 o 


   4   0  -9    12768.33    15553.48    446.93 o 


   6   0  -9     2067.43     2169.49    126.02 o 


   8   0  -9     1805.64     1729.99    102.07 o 


  10   0  -9      106.75      276.33    105.42 o 


  12   0  -9      958.46     1079.12    199.61 o 


  14   0  -9     3871.60     4141.82    371.77 o 


  16   0  -9      499.75      505.25    155.32 o 


  18   0  -9      152.92      161.56    123.51 o 


   1   1  -9    15317.58    15777.00    404.40 o 


   2   1  -9    12124.70    13227.34    756.94 o 


   3   1  -9     1966.24     2105.24    146.18 o 


   4   1  -9     3646.60     4407.55    325.61 o 


   5   1  -9      248.59      207.09     96.68 o 


   6   1  -9       15.28       19.34     59.88 o 


   7   1  -9      701.54      659.32    155.32 o 


   8   1  -9    10583.74    11603.35    588.21 o 


   9   1  -9     1747.99     1991.42    173.26 o 


  10   1  -9      575.01      558.35     98.43 o 


  11   1  -9     6099.64     5855.01    298.20 o 


  12   1  -9     1204.55     1285.56    149.39 o 


  13   1  -9      514.79      571.83    109.29 o 


  14   1  -9     2813.19     2675.34    293.80 o 


  15   1  -9      272.94      175.28     72.98 o 


  16   1  -9      651.49      369.89    109.78 o 


  17   1  -9       57.56      148.46     79.84 o 


  18   1  -9      121.57      147.83     83.59 o 


  14   2  -9       93.68       94.19     79.84 o 


  15   2  -9      216.34      472.82    141.60 o 


  16   2  -9       55.49      221.44    101.67 o 


  17   2  -9       30.81        0.00     73.60 o 


  18   2  -9       84.64      166.55     92.32 o 


  18   3  -9        5.20        0.00    108.54 o 


   2   0  -8     9396.98     8173.63    243.24 o 


   4   0  -8     3245.91     3664.39    156.48 o 


   6   0  -8     4989.94     6375.74    258.55 o 


   8   0  -8     2408.02     2610.17    111.82 o 


  10   0  -8     3438.06     3297.87    280.70 o 


  12   0  -8     5410.77     5573.37    382.99 o 


  14   0  -8      770.57      892.61    168.42 o 


  16   0  -8      543.69      624.39    170.91 o 


  18   0  -8      535.95      582.60    170.29 o 


   0   1  -8     4777.86     4577.84    289.43 o 


   1   1  -8     3638.00     3761.92    183.22 o 


   2   1  -8      858.64     1182.06    106.84 o 


   3   1  -8     4093.80     4118.74    293.17 o 


   4   1  -8     5381.52     5998.16    363.66 o 


   5   1  -8     4805.71     5454.23    350.56 o 


   6   1  -8     6704.29     6452.26    398.59 o 


   7   1  -8     5424.75     5933.29    383.62 o 


   8   1  -8      503.47      620.65    149.08 o 


   9   1  -8     1537.72     1807.68    238.90 o 


  10   1  -8     1103.47      879.51    116.64 o 


  11   1  -8      391.52      365.78     82.92 o 


  12   1  -8     1832.82     1833.84    169.16 o 


  13   1  -8     1126.37     1337.98    194.62 o 


  14   1  -8      127.38      196.49     82.96 o 


  15   1  -8     1355.09     1308.67    193.99 o 


  16   1  -8      174.00      152.82     96.68 o 


  17   1  -8      192.49      302.53    118.52 o 


  18   1  -8      120.54      167.79    104.79 o 


  15   2  -8      138.39      196.49    101.67 o 


  16   2  -8      400.47      537.06    144.09 o 


  17   2  -8       83.51      152.82    121.01 o 


  18   2  -8      361.94      484.67    148.46 o 


   2   0  -7     4599.65     3973.40    159.94 o 


   4   0  -7     1731.55     1896.12    107.41 o 


   6   0  -7      467.85      528.32     94.19 o 


   8   0  -7     6539.63     5823.16    585.72 o 


  10   0  -7      928.73      866.41    142.84 o 


  12   0  -7       63.40      151.58     80.47 o 


  14   0  -7      176.37      240.77     89.82 o 


  16   0  -7      217.18      344.32    122.26 o 


  18   0  -7      392.42      403.58    153.45 o 


   1   1  -7      809.24      758.19     90.13 o 


   2   1  -7     8256.81     8722.16    401.08 o 


   3   1  -7     7938.22     7825.18    392.97 o 


   4   1  -7     7729.21     8441.46    417.30 o 


   5   1  -7     8687.52     8157.65    419.17 o 


   6   1  -7      993.54     1120.29    161.56 o 


   7   1  -7     2591.90     2748.32    257.62 o 


   8   1  -7     4015.55     4803.02    351.18 o 


   9   1  -7     1405.54     1730.33    215.20 o 


  10   1  -7     2701.61     2540.88    230.48 o 


  11   1  -7      265.95      251.28     67.94 o 


  12   1  -7       42.94       43.66     64.25 o 


  13   1  -7     1519.14     1634.90    213.33 o 


  14   1  -7      148.23      178.40     74.23 o 


  15   1  -7      435.63      515.23    132.86 o 


  16   1  -7      144.13      203.35     99.80 o 


  17   1  -7      333.54      520.85    144.09 o 


  18   1  -7      150.22      391.10    130.99 o 


  15   2  -7       36.93      102.30     85.46 o 


  16   2  -7       35.46       48.03     68.61 o 


  17   2  -7       59.49       28.07     66.12 o 


   8   3  -7       76.11        0.00     71.73 o 


   9   3  -7     3228.88     3295.37    275.71 o 


  10   3  -7      954.51      967.47    155.94 o 


  11   3  -7     4301.62     4228.53    310.01 o 


  12   3  -7       38.91       38.05     56.14 o 


  13   3  -7     2500.89     2490.08    232.67 o 


  14   3  -7       41.15        0.00     55.52 o 


   7   4  -7      341.29      521.47    140.97 o 


   8   4  -7       76.71       18.71     76.10 o 


   9   4  -7      123.16        0.00     89.82 o 


  10   4  -7      144.27       54.27     56.14 o 


  11   4  -7      252.77       78.59     72.36 o 


  12   4  -7       92.74      130.99     69.24 o 


  13   4  -7       47.23        6.24     54.27 o 


  14   4  -7        5.07        0.00     81.71 o 


   8   5  -7        7.65        0.00     91.07 o 


   9   5  -7       23.06       75.48     91.07 o 


  10   5  -7       42.38       20.58     94.81 o 


  11   5  -7       20.69        0.00     82.34 o 


  12   5  -7       98.93      236.41    126.63 o 


  13   5  -7       16.10       11.23     82.34 o 


  14   5  -7        3.49       92.32     68.61 o 


  15   5  -7      248.65      344.94    124.13 o 


   0   0  -6    17767.53    15805.67    424.16 o 


   2   0  -6      946.42      952.85     74.72 o 


   4   0  -6     5362.74     5083.40    158.39 o 


   6   0  -6    12065.88    11078.61    290.68 o 


   8   0  -6     3663.10     3633.45    256.99 o 


  10   0  -6      876.92      801.54    136.61 o 


  12   0  -6      795.33      686.77    139.10 o 


  14   0  -6     3565.33     3811.23    312.51 o 


  16   0  -6     1042.30     1111.56    186.51 o 


   1   1  -6      183.93      471.57    102.92 o 


   2   1  -6    13561.47    15581.74    527.71 o 


   3   1  -6       75.31      174.66     63.00 o 


   4   1  -6     2078.76     2527.51    223.31 o 


   5   1  -6      104.91      159.06     54.89 o 


   6   1  -6    17994.06    20606.82    668.06 o 


   7   1  -6      303.67      296.29     99.80 o 


   8   1  -6     1307.81     1607.45    197.73 o 


   9   1  -6      475.20      358.67    110.41 o 


  10   1  -6     3755.71     4163.27    298.47 o 


  11   1  -6      122.08      193.99     83.59 o 


  12   1  -6     2463.01     2443.30    233.91 o 


  13   1  -6      143.14       98.56     76.72 o 


  14   1  -6       11.06       27.45     66.12 o 


  15   1  -6       27.64       46.78     53.02 o 


  16   1  -6     1912.70     2130.79    236.41 o 


  17   1  -6       22.07        0.00     47.41 o 


   7   2  -6     5040.06     4620.25    265.10 o 


   8   2  -6      264.20      338.08     71.11 o 


   9   2  -6     1413.57     1129.02    131.62 o 


  10   2  -6     5601.56     5253.38    286.93 o 


  11   2  -6      296.41      340.58     78.59 o 


  12   2  -6     2490.40     2385.29    194.62 o 


  13   2  -6      635.91      677.41    107.91 o 


  15   2  -6      253.65      219.57     89.20 o 


  16   2  -6      182.77      173.41     86.08 o 


  17   2  -6      123.85      246.39    114.77 o 


   5   3  -6      651.20      814.64    140.97 o 


   6   3  -6      200.09      102.92     62.38 o 


   7   3  -6     4053.35     3752.59    286.31 o 


   8   3  -6      941.68      941.89    156.57 o 


   9   3  -6     6603.62     7082.89    398.59 o 


  10   3  -6      146.89       24.95     47.41 o 


  11   3  -6       26.43        0.00     67.99 o 


  12   3  -6      203.27      279.45     81.71 o 


  13   3  -6     2411.19     2577.41    245.14 o 


  14   3  -6       22.06       94.81     67.99 o 


   4   4  -6      734.35      772.85    163.43 o 


   5   4  -6      259.14      460.34    134.11 o 


   6   4  -6      900.12      907.58    174.66 o 


   7   4  -6      475.70      456.60    137.23 o 


   8   4  -6      582.46      734.80    157.81 o 


   9   4  -6     2324.33     2294.22    263.23 o 


  10   4  -6      823.84      737.29    157.19 o 


  11   4  -6       24.30       46.78     71.11 o 


  12   4  -6     1194.45     1372.29    218.94 o 


  13   4  -6      154.81      303.78    116.02 o 


  14   4  -6      299.26      392.97    122.26 o 


  15   4  -6       55.90      161.56     89.20 o 


   4   5  -6      305.35      400.46    139.72 o 


   5   5  -6       96.05      147.83    101.67 o 


   6   5  -6      177.13      255.12    106.04 o 


   7   5  -6      474.45      474.06    154.07 o 


   8   5  -6       35.54       71.11     80.47 o 


   9   5  -6      922.14      878.27    198.36 o 


  10   5  -6       19.47      121.01     99.80 o 


  11   5  -6       37.09        0.00     64.87 o 


  12   5  -6       30.54       16.84     72.98 o 


  13   5  -6      225.52      229.55    102.30 o 


  14   5  -6       10.28        0.00     98.56 o 


  15   5  -6      205.46      202.10    123.51 o 


   6   6  -6     1015.16     1014.25    230.79 o 


   7   6  -6      246.80      212.08    127.87 o 


   8   6  -6      201.79      126.63     86.70 o 


   9   6  -6      474.73      245.14    131.62 o 


  10   6  -6       52.36      147.21    107.29 o 


  11   6  -6       76.08        0.00     84.83 o 


  12   6  -6      140.65      116.02    120.39 o 


  13   6  -6       15.19      198.98    159.06 o 


  14   6  -6      178.88      143.47    106.66 o 


  15   6  -6        4.97        0.00     97.93 o 


   2   0  -5    27153.63    24397.80    500.26 o 


   4   0  -5    27870.59    26525.37    356.65 o 


   6   0  -5      384.74      385.33     34.05 o 


   8   0  -5      973.86      895.11    124.75 o 


  10   0  -5       27.76        0.00     43.04 o 


  12   0  -5     1394.97     1516.38    181.52 o 


  14   0  -5     3799.25     3758.21    308.77 o 


  16   0  -5      204.07      109.78     84.83 o 


   3   1  -5     6210.03     7493.33    358.04 o 


   4   1  -5     2324.06     3100.13    246.39 o 


   5   1  -5     1148.02      787.20    145.34 o 


   6   1  -5      912.14     1037.33    165.30 o 


   7   1  -5      179.95      353.68    104.79 o 


   8   1  -5     8689.21     8793.89    280.07 o 


   9   1  -5     3536.90     3453.81    171.54 o 


  10   1  -5     1842.07     1749.67    123.51 o 


  11   1  -5     4735.51     4940.93    214.26 o 


  12   1  -5      975.10      962.73     70.41 o 


  13   1  -5     2863.88     2561.08    116.39 o 


  14   1  -5      913.98      890.14    111.55 o 


  15   1  -5      292.70      273.60     67.21 o 


  16   1  -5      454.58      322.49     98.56 o 


  17   1  -5       26.47       36.80     58.63 o 


   4   2  -5    16196.62    15375.27    486.54 o 


   5   2  -5    10873.72     9876.13    384.87 o 


   6   2  -5      541.49      537.69     93.57 o 


   7   2  -5     2051.12     1950.52    173.41 o 


   8   2  -5     1072.06      893.24    122.26 o 


   9   2  -5      595.39      569.50     94.81 o 


  10   2  -5      686.72      618.04    147.83 o 


  11   2  -5     2418.00     2248.09    154.38 o 


  12   2  -5     1079.12     1198.97    182.76 o 


  13   2  -5      442.75      423.63    120.39 o 


  14   2  -5      404.90      407.22     73.54 o 


  15   2  -5      166.56       60.89     54.24 o 


  16   2  -5       54.29      111.19     56.45 o 


  17   2  -5      236.36       98.56     88.58 o 


  18   2  -5       48.56        0.00     74.23 o 


   2   3  -5      597.82      646.22    131.62 o 


   3   3  -5     6432.67     6132.89    362.41 o 


   4   3  -5     1669.91     2019.76    204.60 o 


   5   3  -5    18810.09    18449.83    644.35 o 


   6   3  -5      760.31      890.12    130.99 o 


   7   3  -5     6958.02     6791.59    389.23 o 


   8   3  -5      983.44     1062.28    162.80 o 


   9   3  -5      423.91      474.69    111.03 o 


  10   3  -5      120.02      188.37     66.79 o 


  11   3  -5      142.61      191.16     78.59 o 


  12   3  -5      203.27       67.29    116.02 o 


  13   3  -5      340.01      474.10     88.21 o 


  14   3  -5      320.60      326.85     80.93 o 


  15   3  -5      706.09      811.47    114.15 o 


  16   3  -5       56.92      159.06    120.39 o 


  17   3  -5      940.29     1044.19    233.29 o 


   2   4  -5       54.76      126.00     87.95 o 


   3   4  -5      864.46      686.77    143.47 o 


   4   4  -5      250.58      275.71    106.04 o 


   5   4  -5     3363.65     2869.34    296.29 o 


   6   4  -5      274.47      295.04    117.89 o 


   7   4  -5      961.65      818.38    170.29 o 


   8   4  -5      759.14      702.99    152.82 o 


   9   4  -5      532.84      425.41    122.26 o 


  10   4  -5       23.66      102.30     63.00 o 


  11   4  -5      721.74      741.66    159.06 o 


  12   4  -5       63.23       67.99     70.49 o 


  13   4  -5      412.84      533.95    145.96 o 


  14   4  -5       52.89        5.61     61.13 o 


  15   4  -5      118.17       14.35     64.25 o 


   2   5  -5      603.53      421.67    125.38 o 


   3   5  -5      457.73      329.97    108.54 o 


   4   5  -5      307.97      331.84    144.09 o 


   5   5  -5       79.32        2.50     73.60 o 


   6   5  -5       17.37        0.00     74.23 o 


   7   5  -5       33.89       64.25     60.51 o 


   8   5  -5      216.90       71.73     86.70 o 


   9   5  -5      473.41      429.78    153.45 o 


  10   5  -5       50.99       28.69     85.46 o 


  11   5  -5     1481.00     1590.61    260.74 o 


  12   5  -5      104.25      117.89     98.56 o 


  13   5  -5      741.04      709.85    178.40 o 


  14   5  -5       77.46      120.39     71.73 o 


  15   5  -5       85.40      218.94    135.36 o 


   3   6  -5       48.43       64.87     86.70 o 


   4   6  -5      191.95      417.30    164.05 o 


   5   6  -5      277.58      398.59    137.85 o 


   6   6  -5       30.11      162.80    121.63 o 


   7   6  -5       54.08        0.00    100.43 o 


   8   6  -5      464.28      362.41    123.51 o 


   9   6  -5       12.46        0.00     82.34 o 


  10   6  -5      131.87      301.90    145.34 o 


  11   6  -5       61.28      278.82    132.86 o 


  12   6  -5       73.94       11.85     63.62 o 


  13   6  -5       57.07        0.00     83.59 o 


  14   6  -5       99.61        0.00    104.17 o 


  15   6  -5       20.45        0.00    111.65 o 


  16   6  -5       23.12        0.00     73.60 o 


   6   7  -5       23.77      221.44    165.92 o 


   7   7  -5      311.91      586.97    221.44 o 


   8   7  -5       90.65        2.50    102.30 o 


   9   7  -5      161.26      321.86    160.31 o 


  10   7  -5        5.25        0.00    126.00 o 


  11   7  -5      120.39       15.59     85.46 o 


  12   7  -5       19.14        0.00    101.05 o 


  13   7  -5       92.93        0.00    162.18 o 


   0   0  -4     9971.23     9549.27    265.73 o 


   2   0  -4    21533.55    19806.19    280.65 o 


   4   0  -4     3691.51     3420.63     96.18 o 


   6   0  -4     3855.59     3583.55    210.21 o 


   8   0  -4      214.06      172.78     65.50 o 


  10   0  -4     9868.02     9601.02    379.56 o 


  12   0  -4     8857.43     8399.28    306.94 o 


  14   0  -4     1822.91     1817.03    155.57 o 


  16   0  -4       62.73       72.98     91.69 o 


   5   1  -4      229.75      336.84     57.39 o 


   6   1  -4     7238.28     8422.75    267.60 o 


   7   1  -4     2469.14     2797.73    151.58 o 


   8   1  -4      419.94      365.15     79.53 o 


   9   1  -4     3591.07     3514.89    149.11 o 


  10   1  -4     2514.80     2719.08    133.01 o 


  11   1  -4      149.88      271.37    117.76 o 


  12   1  -4     5894.21     6024.45    235.26 o 


  13   1  -4     1144.24     1144.27     79.24 o 


  14   1  -4        6.07        0.00     36.25 o 


  15   1  -4      285.18      303.35     67.06 o 


  16   1  -4      891.46      884.80    115.04 o 


  17   1  -4       93.16        0.62     89.82 o 


  18   1  -4      201.04      140.97     97.93 o 


  19   1  -4      156.25       55.52     78.59 o 


  20   1  -4       37.64        0.00     77.35 o 


   2   2  -4    15910.98    14804.53    468.45 o 


   3   2  -4      657.69      734.18     99.18 o 


   4   2  -4     8994.90     7959.29    342.45 o 


   5   2  -4       92.66       42.42     37.43 o 


   6   2  -4    11683.86    10890.32    299.37 o 


   7   2  -4      307.81      401.96     61.37 o 


   8   2  -4     3142.08     2943.02    162.13 o 


   9   2  -4      723.66      727.49     85.81 o 


  10   2  -4     1293.47     1325.30    115.85 o 


  11   2  -4      150.55      156.60     55.05 o 


  12   2  -4     1188.13      955.66    102.86 o 


  13   2  -4      141.66      141.86     54.69 o 


  14   2  -4      536.73      610.07    101.36 o 


  15   2  -4       20.15       39.92     91.07 o 


  16   2  -4      377.28      567.72     97.93 o 


  17   2  -4       15.19      266.35    124.75 o 


  18   2  -4      123.14        0.00     74.85 o 


  19   2  -4        2.41        0.00     90.45 o 


  20   2  -4      170.07      192.12    160.93 o 


  21   2  -4       13.88      248.26    160.93 o 


   0   3  -4     2600.39     2531.25    226.43 o 


   1   3  -4      814.17      921.93    147.83 o 


   2   3  -4      708.79      992.42    132.24 o 


   3   3  -4     2731.97     3336.54    262.61 o 


   4   3  -4      422.46      561.39    117.27 o 


   5   3  -4     2911.26     2922.98    252.63 o 


   6   3  -4      691.84      737.36     89.08 o 


   7   3  -4     1536.10     1263.12    182.76 o 


   8   3  -4        6.79       21.17     42.37 o 


   9   3  -4     1895.02     2077.40    160.53 o 


  10   3  -4      895.57      756.87    175.59 o 


  11   3  -4      771.83      862.44    110.39 o 


  12   3  -4     2161.28     2164.37    174.82 o 


  13   3  -4      530.79      514.41    101.67 o 


  14   3  -4       55.11      127.56     97.62 o 


  15   3  -4      196.72      197.83     68.30 o 


  16   3  -4       18.59        0.00     82.34 o 


  17   3  -4      222.56      245.76    142.84 o 


  18   3  -4      315.50      598.19    174.03 o 


  19   3  -4      286.32      270.09    164.67 o 


  20   3  -4        0.46       31.19     84.83 o 


  21   3  -4      105.45        0.00    176.53 o 


   0   4  -4     1914.81     1580.01    203.97 o 


   1   4  -4      811.29      795.93    159.06 o 


   2   4  -4     1229.68     1027.35    174.66 o 


   3   4  -4     4094.20     3928.50    339.95 o 


   4   4  -4      693.81      696.13    153.45 o 


   5   4  -4      480.26      409.19    126.63 o 


   6   4  -4      389.62      358.67    116.64 o 


   7   4  -4     1309.03     1076.00    185.88 o 


   8   4  -4      223.48      303.10     80.12 o 


   9   4  -4     1055.90      887.14    142.53 o 


  10   4  -4     1328.53     1322.45    142.90 o 


  11   4  -4       27.90       36.95    105.73 o 


  12   4  -4     1278.03     1388.92    154.61 o 


  13   4  -4      564.12      660.85    117.16 o 


  14   4  -4      485.54      478.52     91.36 o 


  15   4  -4      198.66      129.74     67.47 o 


  16   4  -4      186.77      239.23     80.65 o 


  17   4  -4        1.23      207.71    136.61 o 


  18   4  -4       84.40      192.74    133.49 o 


  19   4  -4       90.00      197.73    155.32 o 


   0   5  -4     1906.75     1828.89    258.86 o 


   1   5  -4      585.01      681.78    159.68 o 


   2   5  -4       74.68       19.96     67.99 o 


   3   5  -4     1858.20     2175.08    285.06 o 


   4   5  -4      392.38      350.56    109.16 o 


   5   5  -4      439.20      653.09    169.67 o 


   6   5  -4     1351.34     1416.58    229.55 o 


   7   5  -4      554.34      420.42    133.49 o 


   8   5  -4       10.67       74.85     94.81 o 


   9   5  -4      600.05      298.16    116.64 o 


  10   5  -4      244.53      192.74     99.18 o 


  11   5  -4       96.20       66.12     75.48 o 


  12   5  -4      209.58      195.24    124.75 o 


  13   5  -4      197.34      150.95     59.88 o 


  14   5  -4       10.44        0.00     64.87 o 


  15   5  -4       83.41      134.73    122.26 o 


  16   5  -4      121.50      160.31    106.66 o 


   1   6  -4       19.49      230.79    128.50 o 


   2   6  -4      846.19      712.97    198.36 o 


   3   6  -4      157.33      222.06     86.08 o 


   4   6  -4      646.84      870.16    193.99 o 


   5   6  -4       47.35       19.96     77.35 o 


   6   6  -4      358.25      403.58    147.21 o 


   7   6  -4       38.81        0.00    126.00 o 


   8   6  -4      321.58      307.52    111.65 o 


   9   6  -4       17.63        0.00     96.68 o 


  10   6  -4      430.54      449.74    173.41 o 


  11   6  -4        1.11        0.00    113.53 o 


  12   6  -4      287.87      439.76    182.14 o 


  13   6  -4        6.25      179.02    154.07 o 


  14   6  -4       77.88      109.78    140.35 o 


  15   6  -4       51.63      148.46    116.02 o 


  16   6  -4       55.40      220.19    148.46 o 


   4   7  -4      104.07      165.92    115.40 o 


   5   7  -4       51.43       84.83     89.82 o 


   6   7  -4      152.65        0.00    102.92 o 


   7   7  -4       21.92       36.18    129.74 o 


   8   7  -4       53.33      253.25    155.94 o 


   9   7  -4      107.08      126.00    102.92 o 


  10   7  -4       84.74      110.41    135.98 o 


  11   7  -4       86.83       24.33    128.50 o 


  12   7  -4       13.03        0.00    154.07 o 


  13   7  -4        8.05       57.39    121.63 o 


   2   0  -3    21452.23    25676.81    477.81 o 


   4   0  -3      520.01      497.14     70.49 o 


   6   0  -3     2142.81     2061.96    113.04 o 


   8   0  -3    25073.48    23478.73    641.86 o 


  10   0  -3     3510.49     3106.55     87.48 o 


  12   0  -3      775.50      790.67     48.52 o 


  14   0  -3      756.59      736.94    105.65 o 


  16   0  -3      151.42        2.50     75.48 o 


  18   0  -3      181.84      113.53     81.71 o 


  20   0  -3      256.32      266.35    153.45 o 


   2   1  -3    27127.92    33438.37    580.10 o 


   3   1  -3    19263.57    19333.71    412.93 o 


   5   1  -3     5468.01     5626.21    167.37 o 


   6   1  -3      373.84      565.60    113.84 o 


   7   1  -3    11419.43    11257.79    258.33 o 


   8   1  -3     6181.11     6558.54    309.08 o 


   9   1  -3     1529.14     1539.10    102.15 o 


  10   1  -3      362.05      333.24     52.64 o 


  11   1  -3     1181.21     1098.78     73.84 o 


  12   1  -3     1212.54     1265.72     75.44 o 


  13   1  -3     1243.72     1224.46     75.32 o 


  14   1  -3     1138.12     1182.40     76.32 o 


  15   1  -3     1019.20     1001.16     95.56 o 


  16   1  -3      522.54      510.37    317.81 o 


  17   1  -3      796.40      792.81    169.67 o 


  18   1  -3      118.43       87.33     61.13 o 


  19   1  -3      313.77      340.58    154.07 o 


  20   1  -3      149.60      135.36    107.91 o 


  21   1  -3      100.05      207.71    133.49 o 


  22   1  -3        8.91        0.00    144.71 o 


  23   1  -3       35.14        0.00     89.20 o 


   1   2  -3     7519.02     6699.28    304.40 o 


   2   2  -3      735.62      654.33    104.79 o 


   3   2  -3     2380.58     2515.66    184.01 o 


   4   2  -3      199.88      186.55     78.59 o 


   5   2  -3     5953.08     5989.18    208.83 o 


   6   2  -3       30.82      144.75     42.11 o 


   7   2  -3      320.99      310.57     56.33 o 


   8   2  -3     6240.75     6031.10    329.35 o 


   9   2  -3      346.95      312.06    100.74 o 


  10   2  -3     2309.50     2181.01    147.44 o 


  11   2  -3      540.72      474.66     74.18 o 


  12   2  -3      360.84      345.08     77.97 o 


  13   2  -3       76.53        0.00     35.44 o 


  14   2  -3      970.45     1038.13    117.03 o 


  15   2  -3      337.50      367.81     65.53 o 


  16   2  -3      365.28      324.25     76.73 o 


  17   2  -3      406.69      276.95    116.02 o 


  18   2  -3      195.51      155.32    117.89 o 


  19   2  -3       20.30        0.00    107.29 o 


  20   2  -3       38.59        3.74     74.23 o 


  21   2  -3       15.60       63.62     93.57 o 


  22   2  -3       25.78      132.24     91.07 o 


  23   2  -3        2.80        0.00    193.37 o 


  24   2  -3       34.66      232.04    201.48 o 


   1   3  -3    18017.68    19358.87    449.88 o 


   2   3  -3      836.28      769.73    130.37 o 


   3   3  -3     1270.13     1044.19    152.20 o 


   4   3  -3      135.58      144.76     78.59 o 


   5   3  -3     1004.19     1122.70    108.52 o 


   6   3  -3      113.98      231.23     68.26 o 


   7   3  -3      484.35      536.04     80.93 o 


   8   3  -3      125.95       82.00     59.26 o 


   9   3  -3     2364.08     2437.43    173.17 o 


  10   3  -3      280.18      314.64     73.62 o 


  11   3  -3     4999.59     5449.41    273.38 o 


  12   3  -3       92.83       87.84     57.72 o 


  13   3  -3      753.85      848.94    110.55 o 


  14   3  -3       89.19      201.59     73.29 o 


  15   3  -3      363.02      259.45     68.77 o 


  16   3  -3       87.76      109.24     55.07 o 


  17   3  -3       32.05        0.00     63.62 o 


  18   3  -3       70.58       41.17     95.44 o 


  19   3  -3      109.31      276.33    181.52 o 


  20   3  -3       36.36       46.16    104.17 o 


  21   3  -3      308.66      140.97    110.41 o 


  22   3  -3        5.44        0.00    119.76 o 


  23   3  -3      114.13      192.74     78.59 o 


   1   4  -3     7340.71     7213.25    316.46 o 


   2   4  -3       11.68      133.17     64.40 o 


   3   4  -3       79.76       79.22     73.60 o 


   4   4  -3      253.27      147.21    105.42 o 


   5   4  -3      804.88      808.65     95.15 o 


   6   4  -3        8.39       26.14    101.99 o 


   7   4  -3     1365.23     1541.40    144.39 o 


   8   4  -3      151.32      112.03     71.42 o 


   9   4  -3       86.08      107.59     53.96 o 


  10   4  -3      311.48      221.36     56.20 o 


  11   4  -3      885.99      808.69    111.22 o 


  12   4  -3      121.36      111.57     47.78 o 


  13   4  -3       34.19        0.00     49.70 o 


  14   4  -3       31.14       48.39     59.05 o 


  15   4  -3      124.91      280.50     79.58 o 


  16   4  -3       30.16       47.07     69.04 o 


  17   4  -3      235.12      353.05    152.82 o 


  18   4  -3       27.83      225.18    140.97 o 


  19   4  -3       51.78        0.00    124.75 o 


  20   4  -3       63.91      132.86    136.61 o 


  21   4  -3        4.42       68.61    124.75 o 


  22   4  -3       43.64       79.22    152.20 o 


   1   5  -3      249.11      267.00     95.02 o 


   2   5  -3      247.88      286.32     82.23 o 


   3   5  -3      973.56     1152.10    228.30 o 


   4   5  -3       91.86      248.88    137.85 o 


   5   5  -3     3812.54     4338.31    399.21 o 


   6   5  -3      103.39      268.84    144.71 o 


   7   5  -3     1662.98     1720.98    258.86 o 


   8   5  -3      412.66      352.90     80.31 o 


   9   5  -3      400.98      247.65     76.08 o 


  10   5  -3       47.70       16.53     47.01 o 


  11   5  -3      313.24      390.96    102.07 o 


  12   5  -3       28.94        0.00    136.29 o 


  13   5  -3      137.66      223.39     90.13 o 


  14   5  -3       76.32      168.85     77.47 o 


  15   5  -3      302.22      347.82     94.87 o 


  16   5  -3       12.39       79.67     64.73 o 


  17   5  -3      284.48      103.55     90.45 o 


  18   5  -3       19.40       68.61     85.46 o 


  19   5  -3      127.78      217.07    161.56 o 


   1   6  -3      902.59      794.75    137.56 o 


   2   6  -3      285.55      457.85    155.94 o 


   3   6  -3       42.73       99.80     92.94 o 


   4   6  -3      172.35        0.00    123.51 o 


   5   6  -3        1.67        0.00     85.46 o 


   6   6  -3      307.84      451.61    180.89 o 


   7   6  -3      108.88      280.07    155.32 o 


   8   6  -3      186.98      351.18    137.85 o 


   9   6  -3        3.16      117.89    130.99 o 


  10   6  -3       30.73       41.17     80.47 o 


  11   6  -3      101.78       88.58     71.11 o 


  12   6  -3        0.90        0.00    126.00 o 


  13   6  -3       15.45      117.27    127.87 o 


  14   6  -3        1.82        0.00     91.69 o 


  15   6  -3       17.85       18.09     75.48 o 


  16   6  -3       42.71      205.84    143.47 o 


   1   7  -3      321.97      487.79    156.57 o 


   2   7  -3      133.99        0.00     99.18 o 


   3   7  -3      247.78      404.83    225.18 o 


   4   7  -3       77.27        0.00     71.11 o 


   5   7  -3      321.23      496.52    183.39 o 


   6   7  -3       88.44        0.00    123.51 o 


   7   7  -3      219.44      213.33    170.29 o 


   8   7  -3      123.87      111.65    158.44 o 


   9   7  -3      110.05      215.82    111.03 o 


  10   7  -3       71.56       78.59    115.40 o 


  11   7  -3       57.24        0.00    100.43 o 


  12   7  -3       22.99      169.67    170.91 o 


  13   7  -3       71.42        0.00    163.43 o 


  14   7  -3       23.29        0.00    135.98 o 


   5   8  -3       21.41        0.00    140.35 o 


   6   8  -3       11.09        0.00    167.17 o 


   4   0  -2    37419.75    36919.50    442.24 o 


   6   0  -2    15312.81    16497.00    412.00 o 


   8   0  -2     5759.03     5303.58    156.80 o 


  10   0  -2      226.06      202.86     28.95 o 


  12   0  -2      125.91       94.73     24.97 o 


  14   0  -2      476.59      421.91     54.28 o 


  16   0  -2     1209.95     1554.43    228.92 o 


  18   0  -2      561.97      890.12    199.61 o 


  20   0  -2      202.47      237.66    102.92 o 


  22   0  -2       32.83        0.00    109.78 o 


   0   1  -2     4021.46     4413.79    182.14 o 


   1   1  -2     9700.89     9193.10    263.85 o 


   2   1  -2     9003.88     7850.90    170.03 o 


   3   1  -2     4848.66     4024.38    282.88 o 


   4   1  -2      973.40      996.66    160.62 o 


   5   1  -2      655.05      977.56    131.93 o 


   6   1  -2     5781.56     6206.13    182.10 o 


   7   1  -2      745.41      898.22    100.27 o 


   8   1  -2     4112.84     4219.18    167.75 o 


   9   1  -2     1822.14     1795.15     94.66 o 


  10   1  -2      583.62      586.33     56.78 o 


  11   1  -2      813.84      819.99     66.62 o 


  12   1  -2      288.86      347.30     44.16 o 


  13   1  -2       44.41       47.80     23.16 o 


  14   1  -2       11.78       20.82     32.29 o 


  15   1  -2       29.61       29.86     33.56 o 


  16   1  -2      318.58      304.84     78.01 o 


  17   1  -2      129.07      291.24     79.47 o 


  18   1  -2       99.76      123.75     58.90 o 


  19   1  -2      113.07       39.30     54.84 o 


  20   1  -2       54.35        0.00     56.45 o 


  21   1  -2      119.44      150.95    104.17 o 


  22   1  -2       54.11      130.37    116.02 o 


  23   1  -2       31.55       49.90     84.83 o 


  24   1  -2       18.36      189.00    176.53 o 


  25   1  -2        9.70      190.25    162.80 o 


   0   2  -2    33053.06    33090.93    716.71 o 


   1   2  -2     8468.52     9031.41    466.27 o 


   2   2  -2    12412.73    12536.07    225.67 o 


   3   2  -2    19412.76    20407.32    369.06 o 


   4   2  -2     4748.47     5150.24    187.22 o 


   5   2  -2      938.82     1126.55    104.17 o 


   6   2  -2     4113.35     4817.21    193.04 o 


   7   2  -2     1443.54     1432.12    110.61 o 


   8   2  -2     4025.10     3575.39    178.85 o 


   9   2  -2     4093.78     3981.85    194.28 o 


  10   2  -2     8406.08     7750.99    279.51 o 


  11   2  -2       67.86       83.95     44.19 o 


  12   2  -2     9941.60     9791.34    333.40 o 


  13   2  -2     1302.84     1410.75    134.42 o 


  14   2  -2      690.24      686.85     96.93 o 


  15   2  -2      502.77      477.87     76.88 o 


  16   2  -2      119.84      302.53    130.37 o 


  17   2  -2        0.60       33.68     99.80 o 


  18   2  -2       17.51      149.70    121.63 o 


  19   2  -2      209.33      322.49    130.37 o 


  20   2  -2      228.65      193.99    134.11 o 


  21   2  -2       73.04      445.37    192.74 o 


  22   2  -2      357.85      273.21    142.22 o 


  23   2  -2       13.82        0.00     95.44 o 


  24   2  -2      154.76      499.64    220.81 o 


  25   2  -2        6.47       40.54    116.64 o 


   0   3  -2     1893.83     1808.31    189.63 o 


   1   3  -2      596.03      554.99    127.25 o 


   2   3  -2      156.02      212.74     59.85 o 


   3   3  -2     1925.27     2136.38    110.86 o 


   4   3  -2      600.73      641.38    117.58 o 


   5   3  -2      207.54      178.41     78.59 o 


   6   3  -2      535.00      532.67     76.48 o 


   7   3  -2      544.36      607.25     90.45 o 


   8   3  -2      970.96     1126.92    166.23 o 


   9   3  -2      223.43      252.51    103.23 o 


  10   3  -2       15.02      126.61     57.35 o 


  11   3  -2      284.95      262.63     71.73 o 


  12   3  -2      168.09      112.35     89.82 o 


  13   3  -2      337.58      313.78     78.74 o 


  14   3  -2       58.43      164.60     57.52 o 


  15   3  -2      335.00      453.01     94.16 o 


  16   3  -2       78.31      107.27    117.89 o 


  17   3  -2        9.58       89.20    124.13 o 


  18   3  -2       65.42      158.44    107.91 o 


  19   3  -2       83.27       25.57     69.24 o 


  20   3  -2       77.69        0.00     86.70 o 


  21   3  -2       27.90       98.56     86.08 o 


  22   3  -2        3.99        6.86    110.41 o 


  23   3  -2       52.40      214.58    129.12 o 


  24   3  -2       22.44      160.93    127.87 o 


   0   4  -2     7988.38     7672.98    461.59 o 


   1   4  -2     1138.85     1061.31    123.52 o 


   2   4  -2     2434.65     2128.26    168.56 o 


   3   4  -2     2794.56     2800.71    141.30 o 


   4   4  -2     1962.34     1934.49    147.18 o 


   5   4  -2     1086.48     1256.96    176.21 o 


   6   4  -2      926.96     1013.37    173.41 o 


   7   4  -2      470.74      367.91    100.11 o 


   8   4  -2     1183.96     1121.02    128.10 o 


   9   4  -2       84.30      161.83     65.25 o 


  10   4  -2     1907.92     1967.56    177.23 o 


  11   4  -2        7.57       47.10    111.34 o 


  12   4  -2      325.41      320.48     81.12 o 


  13   4  -2      301.06      311.53     93.17 o 


  14   4  -2      236.11      302.36    172.78 o 


  15   4  -2      114.91       61.68    117.27 o 


  16   4  -2      120.97      151.69     74.79 o 


  17   4  -2        1.83        0.00    102.92 o 


  18   4  -2      175.16      190.25    121.01 o 


  19   4  -2        3.27        0.00    129.12 o 


  20   4  -2      153.33      315.63    157.81 o 


  21   4  -2        6.80      185.26    112.90 o 


  22   4  -2       38.53       62.38    109.78 o 


  23   4  -2        1.54        0.00    131.62 o 


   0   5  -2      387.83      371.77    130.99 o 


   1   5  -2      128.93      191.55    108.54 o 


   2   5  -2      271.12      303.68    150.64 o 


   3   5  -2      313.37      370.05     90.68 o 


   4   5  -2       65.68      259.49    131.62 o 


   5   5  -2       20.30       68.12     39.57 o 


   6   5  -2      734.70      674.82    102.08 o 


   7   5  -2      389.04      367.97     83.68 o 


   8   5  -2       34.34      129.52     66.57 o 


   9   5  -2      749.03      798.40    122.52 o 


  10   5  -2       71.30       27.02     55.15 o 


  11   5  -2       86.62      183.33     72.58 o 


  12   5  -2       38.13       56.88    172.47 o 


  13   5  -2      118.64      226.46     79.11 o 


  14   5  -2        6.97       62.82     66.85 o 


  15   5  -2       74.95      168.17     95.12 o 


  16   5  -2       36.43        0.00     98.87 o 


  17   5  -2       80.03       77.37     72.94 o 


  18   5  -2        0.36       71.73    111.03 o 


  19   5  -2       47.36        0.00    143.47 o 


  20   5  -2       28.42       34.93     99.80 o 


  21   5  -2       31.69       34.93     99.80 o 


   0   6  -2       25.45       70.49    119.76 o 


   1   6  -2      190.34      191.13     90.45 o 


   2   6  -2      262.05      231.29     84.37 o 


   3   6  -2     1649.46     2102.10    318.12 o 


   4   6  -2      992.38     1317.40    243.89 o 


   5   6  -2      218.07      401.08    175.28 o 


   6   6  -2     1609.29     1730.96    283.19 o 


   7   6  -2      163.29       58.01    111.65 o 


   8   6  -2      521.72      571.37    177.77 o 


   9   6  -2      125.19      128.50     99.18 o 


  10   6  -2       59.31      146.59    112.90 o 


  11   6  -2        0.69        0.00     62.06 o 


  12   6  -2       35.16      101.15     68.28 o 


  13   6  -2      132.53      136.85     78.95 o 


  14   6  -2      116.57      154.11    109.16 o 


  15   6  -2      130.41      126.00     71.49 o 


  16   6  -2      227.47      495.50    138.10 o 


  17   6  -2        4.66        0.00     77.95 o 


   0   7  -2      171.11      133.49    112.90 o 


   1   7  -2       24.28        0.00    109.16 o 


   2   7  -2       51.56        0.00    137.23 o 


   3   7  -2       30.11        0.00    124.75 o 


   4   7  -2       40.58      247.01    160.93 o 


   5   7  -2        7.28       45.54    106.04 o 


   6   7  -2       33.07        0.00    145.96 o 


   7   7  -2       31.92        0.00    107.91 o 


   8   7  -2       18.73       30.56    107.91 o 


   9   7  -2        1.79       57.39    126.63 o 


  10   7  -2       69.74      308.14    187.13 o 


  11   7  -2       10.75        0.00    112.28 o 


  12   7  -2       30.72      328.73    195.86 o 


  13   7  -2       62.94        0.00     92.32 o 


  14   7  -2        3.24        0.00    148.46 o 


   3   8  -2        1.87        0.00    184.01 o 


   4   8  -2       31.60      140.97    177.77 o 


   5   8  -2       17.24      102.92    119.14 o 


   6   8  -2       43.47        0.00    175.90 o 


   4   0  -1    58345.48    65320.43    615.43 o 


   6   0  -1     1993.86     2052.18     67.53 o 


   8   0  -1     4743.21     5048.56    123.30 o 


  10   0  -1     6729.97     7943.72    358.60 o 


  12   0  -1      628.90      696.90     60.75 o 


  14   0  -1     4458.25     4265.81    178.68 o 


  16   0  -1      143.11       28.07     78.59 o 


  18   0  -1      537.13      519.60    146.59 o 


  20   0  -1      262.20      148.46     96.68 o 


  22   0  -1       85.56      105.42     90.45 o 


  24   0  -1       70.58       47.41     96.06 o 


   1   1  -1    20250.37    21626.03    257.74 o 


   2   1  -1     3350.94     3065.91    217.07 o 


   3   1  -1      624.14      814.59     59.50 o 


   4   1  -1    10370.37    10844.69    226.64 o 


   5   1  -1     5929.51     4799.04    201.51 o 


   6   1  -1      589.90      726.76     86.14 o 


   7   1  -1     2828.01     2302.46    223.21 o 


   8   1  -1     3109.78     2828.54    117.53 o 


   9   1  -1     7408.99     7419.37    192.34 o 


  10   1  -1      449.24      456.82     53.55 o 


  11   1  -1     3252.71     3155.08    114.01 o 


  12   1  -1      178.01      196.11     34.00 o 


  13   1  -1     1038.52      984.70     69.11 o 


  14   1  -1      389.01      414.14     49.31 o 


  15   1  -1      794.21      716.63     61.33 o 


  16   1  -1      191.65      200.09     69.54 o 


  17   1  -1      780.55      726.68    162.49 o 


  18   1  -1       24.37       63.27    232.35 o 


  19   1  -1       95.28       17.13     61.49 o 


  20   1  -1       33.67       45.27    138.48 o 


  21   1  -1       78.03      178.00     77.61 o 


  22   1  -1        0.31       22.54     61.63 o 


  23   1  -1       69.50      145.34    104.79 o 


  24   1  -1        8.37        0.00    109.78 o 


  25   1  -1       39.41      238.28    170.29 o 


  26   1  -1        4.91        0.00    197.11 o 


   2   2  -1     8952.09    10259.12    197.81 o 


   3   2  -1      112.10      103.01     39.28 o 


   4   2  -1     6387.21     7504.58    223.77 o 


   5   2  -1     7744.21     8176.30    245.22 o 


   6   2  -1       74.95      105.84     48.65 o 


   7   2  -1     3512.69     3431.81    212.71 o 


   8   2  -1     4733.64     4850.89    211.11 o 


   9   2  -1      604.98      545.18     74.84 o 


  10   2  -1     1386.19     1404.55    121.84 o 


  11   2  -1     2813.25     2731.56    134.54 o 


  12   2  -1      476.97      430.03     60.24 o 


  13   2  -1      777.11      626.00     69.34 o 


  14   2  -1      968.36      955.60     89.07 o 


  15   2  -1      378.17      436.57     65.97 o 


  16   2  -1      132.42      103.82     36.32 o 


  17   2  -1      209.66       30.56     82.96 o 


  18   2  -1      123.60        0.00     75.48 o 


  19   2  -1        8.85       74.85     79.22 o 


  20   2  -1      173.72      184.01    131.62 o 


  21   2  -1       57.68        0.00     96.06 o 


  22   2  -1       84.85      180.27    123.51 o 


  23   2  -1       44.94      127.25    152.82 o 


  24   2  -1       20.86        0.00    110.41 o 


  25   2  -1        3.21      237.66    172.16 o 


   1   3  -1     4676.19     4328.03    141.73 o 


   2   3  -1      722.78      786.07     77.80 o 


   3   3  -1     2887.11     2794.78    123.32 o 


   4   3  -1     1316.54     1506.32     97.21 o 


   5   3  -1     3815.46     3876.56    205.22 o 


   6   3  -1       78.08      164.00     65.50 o 


   7   3  -1     2714.96     2556.11    353.68 o 


   8   3  -1      355.56      355.07     70.26 o 


   9   3  -1     1512.22     1564.55    137.81 o 


  10   3  -1      195.52      186.75     82.65 o 


  11   3  -1      616.05      625.99     99.01 o 


  12   3  -1        3.80        3.34     49.70 o 


  13   3  -1      276.87      222.22     68.18 o 


  14   3  -1       38.75       24.26     40.91 o 


  15   3  -1      650.99      679.51    163.12 o 


  16   3  -1       74.76       58.51     48.92 o 


  17   3  -1      556.07      613.16    178.40 o 


  18   3  -1        1.63        0.00    141.60 o 


  19   3  -1      354.19      449.74    182.76 o 


  20   3  -1       51.78      130.37    126.63 o 


  21   3  -1      105.89      143.47    150.33 o 


  22   3  -1        1.07        6.86     97.31 o 


  23   3  -1      113.29      208.96    174.03 o 


  24   3  -1        4.17        0.00    111.03 o 


   1   4  -1     2175.31     2422.57    118.10 o 


   2   4  -1       44.15       60.68     32.17 o 


   3   4  -1       55.14      112.70     64.02 o 


   4   4  -1       80.80      154.33     51.36 o 


   5   4  -1     5416.83     5396.02    310.33 o 


   6   4  -1      249.07      267.41     97.00 o 


   7   4  -1     1938.95     2187.39    170.56 o 


   8   4  -1      138.47      123.10     51.55 o 


   9   4  -1      249.00      168.77     56.67 o 


  10   4  -1      410.49      497.95     97.09 o 


  11   4  -1     2327.72     2360.40    199.52 o 


  12   4  -1        2.65        0.00     49.54 o 


  13   4  -1      389.66      368.70     78.86 o 


  14   4  -1       86.01        0.00     50.08 o 


  15   4  -1      141.88      189.18     81.23 o 


  16   4  -1       24.94       54.05     58.70 o 


  17   4  -1      247.56      141.63     68.30 o 


  18   4  -1       42.21        0.00    108.54 o 


  19   4  -1       12.02        0.00    111.65 o 


  20   4  -1       19.87        0.00     89.82 o 


  21   4  -1       62.50        0.00    121.01 o 


  22   4  -1        1.73       79.22    128.50 o 


  23   4  -1       23.65       37.43    113.53 o 


   1   5  -1     1575.61     1597.97    173.03 o 


   2   5  -1       82.81        0.00     49.50 o 


   3   5  -1     1207.51     1222.89    105.39 o 


   4   5  -1       79.54       13.99     59.90 o 


   5   5  -1      605.35      551.96     90.34 o 


   6   5  -1        2.97        0.00     84.83 o 


   7   5  -1     2215.15     2386.39    201.79 o 


   8   5  -1      251.86      188.91     56.30 o 


   9   5  -1     1604.92     1628.04    333.72 o 


  10   5  -1        7.84        0.00     68.30 o 


  11   5  -1      403.71      443.67     93.19 o 


  12   5  -1       22.90        6.12     71.11 o 


  13   5  -1      454.83      623.74    129.55 o 


  14   5  -1        1.86       28.68     53.28 o 


  15   5  -1      207.23      183.30     80.98 o 


  16   5  -1        1.72        0.00     68.93 o 


  17   5  -1      230.91      368.98    135.98 o 


  18   5  -1       11.81       27.45     89.20 o 


  19   5  -1       52.31      152.82    140.35 o 


  20   5  -1        9.31        0.00    131.62 o 


  21   5  -1        3.80      129.74    160.93 o 


   1   6  -1      133.96      108.35     83.90 o 


   2   6  -1      583.14      534.10    127.39 o 


   3   6  -1       25.13       71.97    119.45 o 


   4   6  -1      235.51      347.44    160.31 o 


   5   6  -1      368.55      343.07    150.95 o 


   6   6  -1       19.14       38.67     74.23 o 


   7   6  -1      443.18      361.16    146.59 o 


   8   6  -1      272.09      326.23    141.60 o 


   9   6  -1       21.26        0.00    142.22 o 


  10   6  -1       77.40      302.53    135.36 o 


  11   6  -1      180.17      220.71     88.84 o 


  12   6  -1      133.41       73.51     69.04 o 


  13   6  -1      139.46      138.61     71.78 o 


  14   6  -1      166.37      140.08     75.73 o 


  15   6  -1        7.51        0.00     87.81 o 


  16   6  -1       58.00       89.45    125.38 o 


  17   6  -1       32.60        0.00     56.42 o 


  18   6  -1       33.89        0.00    101.05 o 


   1   7  -1      324.04      124.27     74.23 o 


   2   7  -1       32.71       66.73     83.63 o 


   3   7  -1      180.91      207.09    119.14 o 


   4   7  -1       28.32        0.00    120.39 o 


   5   7  -1      158.55      283.19    165.30 o 


   6   7  -1        0.37        0.00    124.75 o 


   7   7  -1      164.44      122.88    140.97 o 


   8   7  -1       37.77       69.86     92.32 o 


   9   7  -1       81.70      130.99    135.36 o 


  10   7  -1       12.03        2.50    119.76 o 


  11   7  -1       65.89      258.24    159.06 o 


  12   7  -1        2.25      169.04    121.63 o 


  13   7  -1       13.52        0.00    165.30 o 


  14   7  -1       15.32        0.00    112.28 o 


   1   8  -1       18.00      349.31    196.49 o 


   2   8  -1      185.37      121.01    170.29 o 


   3   8  -1       14.89        0.00    188.38 o 


   4   8  -1      111.28      149.08    107.29 o 


   5   8  -1       10.35        0.00     89.20 o 


   6   8  -1        2.52        0.00    147.83 o 


   7   8  -1       10.50       99.18    135.36 o 


   8   0   0     2282.21     2045.32    105.39 o 


  10   0   0    45889.17    46351.09    656.48 o 


  12   0   0    10077.50     9751.70    277.68 o 


  14   0   0      170.38      138.49     63.00 o 


  16   0   0     1121.28     1213.85    204.60 o 


  18   0   0      874.48      805.91    172.78 o 


  20   0   0      215.67      611.29    202.10 o 


  22   0   0      923.79     1087.85    250.76 o 


  24   0   0      182.68      132.24    130.99 o 


  26   0   0        3.84        0.00    153.45 o 


   0   1   0     3932.17     3387.06    144.71 o 


   1   1   0      420.69      453.90     37.17 o 


   2   1   0      576.14      577.37     68.16 o 


   3   1   0      609.40      574.59     34.59 o 


   4   1   0     1854.10     1605.88    129.45 o 


   5   1   0      228.40      279.67     40.17 o 


   6   1   0     1952.72     1819.41     84.46 o 


   7   1   0      216.76      262.45     56.42 o 


   8   1   0      280.57      280.50     44.94 o 


   9   1   0        0.05      105.65     75.37 o 


  10   1   0      691.22      570.03    145.97 o 


  11   1   0      310.25      396.80     48.77 o 


  12   1   0      514.47      556.33     53.91 o 


  13   1   0      273.01      303.78     41.04 o 


  14   1   0       10.39        9.28     21.13 o 


  15   1   0      240.08      168.58     39.70 o 


  16   1   0       48.42       60.89     34.22 o 


  17   1   0       58.87       50.93     50.35 o 


  18   1   0       46.65      171.61     58.91 o 


  19   1   0        1.37        0.00    116.02 o 


  20   1   0       21.94        0.00     53.81 o 


  21   1   0       27.26       40.25     57.06 o 


  22   1   0       11.78      141.50     86.00 o 


  23   1   0       50.62        0.00    106.02 o 


  24   1   0        5.63        0.00     61.52 o 


  25   1   0        7.83        0.00     99.18 o 


  26   1   0        1.19      147.83    135.36 o 


   1   2   0     5642.47     6128.00    142.53 o 


   3   2   0     8414.81     9789.54    236.00 o 


   4   2   0     3714.88     3683.18    164.77 o 


   5   2   0        9.73      138.96     73.60 o 


   6   2   0     3436.35     3685.34    171.83 o 


   7   2   0     9561.07     9909.97    209.50 o 


   8   2   0     6946.49     6764.07    183.10 o 


   9   2   0     6249.10     6054.06    183.03 o 


  10   2   0      238.74      242.79     43.96 o 


  11   2   0       64.11       82.82     39.57 o 


  12   2   0     1206.07     1239.91    115.01 o 


  13   2   0     1026.97     1131.08     93.12 o 


  14   2   0      549.05      612.43     74.52 o 


  15   2   0      339.95      236.87     51.27 o 


  16   2   0     2681.73     2969.73    186.73 o 


  17   2   0        0.45       20.88     95.75 o 


  18   2   0     1328.12     1447.94    166.60 o 


  19   2   0      445.57      419.08     94.74 o 


  20   2   0      212.63      286.87    112.28 o 


  21   2   0        0.27        0.00     97.93 o 


  22   2   0       86.51      111.65    121.63 o 


  23   2   0        0.11      160.93    142.84 o 


  24   2   0       55.58      151.58    129.12 o 


  25   2   0       62.77       14.97    120.39 o 


   0   3   0      295.08      305.45     40.99 o 


   1   3   0      401.39      415.89     32.86 o 


   3   3   0     1100.83     1158.18     81.93 o 


   5   3   0        0.83       64.89     66.43 o 


   6   3   0      150.67      205.75     74.23 o 


   7   3   0      837.58      906.17    108.24 o 


   8   3   0      135.34      150.85     92.32 o 


   9   3   0      933.21      872.08    111.61 o 


  10   3   0      139.74      135.03     77.04 o 


  11   3   0       54.62       61.90     55.29 o 


  12   3   0      182.56       38.90     72.36 o 


  13   3   0       41.60       25.99     84.52 o 


  14   3   0       69.90      136.96     65.17 o 


  15   3   0        2.81       79.49    100.74 o 


  16   3   0        7.59       18.53     43.64 o 


  17   3   0       38.55       61.92     44.38 o 


  18   3   0        8.56        0.00     66.74 o 


  19   3   0      143.69        3.12     86.08 o 


  20   3   0       10.77        0.00     91.69 o 


  21   3   0       67.03      182.14    157.81 o 


  22   3   0        6.42        0.00    123.51 o 


  23   3   0       23.33       88.58    123.51 o 


  24   3   0        0.26        2.50     93.57 o 


   0   4   0     6806.00     7532.29    219.54 o 


   1   4   0     5369.99     5530.94    181.09 o 


   2   4   0     5009.88     5170.79    182.84 o 


   3   4   0    11955.22    13058.01    306.59 o 


   4   4   0     4225.28     4150.78    176.70 o 


   5   4   0        2.73        0.00     46.13 o 


   6   4   0     1890.59     1781.42    154.87 o 


   7   4   0     7116.48     6811.50    299.94 o 


   8   4   0     3064.29     3031.44    217.38 o 


   9   4   0    10589.68    10727.42    399.12 o 


  10   4   0      231.32      289.26     76.64 o 


  11   4   0       50.64       62.66     45.85 o 


  12   4   0       38.47       95.48     52.40 o 


  13   4   0      876.64      970.00    142.76 o 


  14   4   0      714.97      667.65    109.11 o 


  15   4   0     1121.31     1264.22    162.49 o 


  16   4   0      195.49      180.03     76.22 o 


  17   4   0       36.59       30.04     64.13 o 


  18   4   0      214.42      133.49    105.42 o 


  19   4   0      419.99      587.59    218.32 o 


  20   4   0        0.73        0.00    115.40 o 


  21   4   0      186.71       73.60    101.05 o 


  22   4   0        0.88        0.00     98.56 o 


  23   4   0       30.38       43.66    108.54 o 


   0   5   0       64.46        5.61     75.48 o 


   1   5   0       57.15      148.47     78.24 o 


   2   5   0      135.09       91.54     87.02 o 


   3   5   0      368.81      405.35     63.96 o 


   4   5   0        6.88       16.86     44.26 o 


   5   5   0       71.49       13.19     37.78 o 


   6   5   0       11.57        0.00     44.39 o 


   7   5   0        0.34       78.77     47.31 o 


   8   5   0       31.98      105.52     62.97 o 


   9   5   0        1.62       98.94     52.04 o 


  10   5   0        4.56        0.00    112.59 o 


  11   5   0        1.50       76.45     62.40 o 


  12   5   0        0.85       29.58     60.46 o 


  13   5   0      152.58      319.88     99.03 o 


  14   5   0       18.12       90.33     78.70 o 


  15   5   0       95.88       61.29     83.27 o 


  16   5   0       18.38       74.35     77.12 o 


  17   5   0       30.49      182.64     83.56 o 


  18   5   0        0.60        0.00    109.16 o 


  19   5   0        4.07      279.45    167.17 o 


  20   5   0        0.23       22.46    129.12 o 


  21   5   0        0.34       24.33    142.22 o 


   0   6   0     2191.41     1979.22    305.65 o 


   1   6   0       23.66        0.00     80.93 o 


   2   6   0     1643.06     1875.02    261.05 o 


   3   6   0        2.10        0.00     75.37 o 


   4   6   0      253.69      282.89     93.46 o 


   5   6   0      103.50       13.10     87.95 o 


   6   6   0      155.85       61.75    122.26 o 


   7   6   0      159.13      126.63     96.06 o 


   8   6   0      520.32      760.37    190.87 o 


   9   6   0      120.26      177.77    125.38 o 


  10   6   0     1179.90     1158.96    268.22 o 


  11   6   0      118.81       99.08     72.33 o 


  12   6   0      821.49      938.69    159.16 o 


  13   6   0        6.07       49.45     90.45 o 


  14   6   0       39.24      113.71     72.23 o 


  15   6   0       15.76        0.00    291.30 o 


  16   6   0        0.07       41.30     58.54 o 


  17   6   0       67.40      177.29     88.85 o 


  18   6   0       30.78        0.00     81.60 o 


   0   7   0       33.97        0.00     83.59 o 


   1   7   0       15.49        0.00     68.35 o 


   2   7   0        4.77       60.75     77.51 o 


   3   7   0       10.50       60.32     75.39 o 


   4   7   0       11.51        0.00    124.13 o 


   5   7   0       17.31        0.00    112.90 o 


   6   7   0        6.83      104.17    123.51 o 


   7   7   0        0.11        0.00    144.09 o 


   8   7   0        2.22        0.00    111.03 o 


   9   7   0       25.80      107.29    121.01 o 


  10   7   0        8.11       91.07    126.00 o 


  11   7   0        8.50      124.13    152.20 o 


  12   7   0        0.86        0.00     89.82 o 


  13   7   0        0.38      113.53    130.37 o 


  14   7   0        8.90        0.00    147.21 o 


   0   8   0        7.37        0.00    148.46 o 


   1   8   0        7.77        0.00     89.07 o 


   2   8   0       27.45       94.81    129.74 o 


   3   8   0       42.16        0.00    193.99 o 


   4   8   0      325.07      422.29    173.41 o 


   5   8   0       38.16        0.00    117.27 o 


   6   8   0      730.98      534.57    248.88 o 


   7   8   0        6.16        0.00    145.96 o 


   6   0   1     1986.19     1830.76    155.32 o 


   8   0   1     4734.95     5000.75    283.81 o 


  10   0   1     6752.34     7019.27    373.01 o 


  12   0   1      622.31      691.44     79.22 o 


  14   0   1     4470.20     4543.83    338.08 o 


  16   0   1      145.66      124.75     75.48 o 


  18   0   1      527.71      770.98    177.15 o 


  20   0   1      261.15      341.20    152.20 o 


  22   0   1       86.24      169.67    148.46 o 


  24   0   1       70.26        0.00    124.75 o 


  26   0   1       22.97       85.46    137.85 o 


   1   1   1    20215.77    21420.95    291.95 o 


   2   1   1     3365.91     3335.29    175.59 o 


   4   1   1    10287.94    10791.48    223.93 o 


   5   1   1     5941.86     4904.25    125.87 o 


   6   1   1      584.73      549.86     62.12 o 


   7   1   1     2831.52     2329.84    154.95 o 


   8   1   1     3181.86     2886.40    119.21 o 


   9   1   1     7385.26     7260.50    198.21 o 


  10   1   1      455.77      559.26     62.40 o 


  11   1   1     3257.14     3135.02    135.50 o 


  12   1   1      183.93      234.72     34.46 o 


  13   1   1     1040.57      954.40     70.95 o 


  14   1   1      398.38      380.08     44.72 o 


  15   1   1      795.55      873.17     86.72 o 


  16   1   1      194.88      210.87     62.04 o 


  17   1   1      782.89      768.00    124.75 o 


  18   1   1       23.15      112.91     55.52 o 


  19   1   1       95.08      187.76     80.33 o 


  20   1   1       32.69      174.56     71.57 o 


  21   1   1       76.04       55.21     53.64 o 


  22   1   1        0.30       87.98    121.95 o 


  23   1   1       70.68       89.01     72.77 o 


  24   1   1        8.65       67.97     77.46 o 


  25   1   1       39.40        0.00     81.58 o 


  26   1   1        4.91        0.00     77.05 o 


   2   2   1     8955.37    10230.30    258.85 o 


   3   2   1      111.25       89.99     34.37 o 


   4   2   1     6370.08     7292.51    180.03 o 


   5   2   1     7740.31     8024.58    136.04 o 


   6   2   1       70.28       97.70     21.33 o 


   7   2   1     3520.37     3664.72    125.15 o 


   8   2   1     4731.24     4517.86    180.67 o 


   9   2   1      602.95      554.18     58.12 o 


  10   2   1     1380.33     1313.62     93.14 o 


  11   2   1     2809.92     2765.58    136.56 o 


  12   2   1      482.53      617.82     74.77 o 


  13   2   1      777.58      801.84     80.98 o 


  14   2   1      964.80      906.63     90.62 o 


  15   2   1      379.14      503.47     72.38 o 


  16   2   1      136.45      147.91     39.84 o 


  17   2   1      206.80      247.55     55.60 o 


  18   2   1      122.53      105.47    115.40 o 


  19   2   1        9.04      109.17     72.98 o 


  20   2   1      172.87      185.30     64.87 o 


  21   2   1       58.39        1.87    119.76 o 


  22   2   1       84.67      156.57    101.67 o 


  23   2   1       44.52        0.00     82.96 o 


  24   2   1       20.97      264.48    139.10 o 


  25   2   1        3.23       59.26    142.84 o 


   1   3   1     4709.34     4099.88    103.99 o 


   2   3   1      715.10      785.77     67.91 o 


   3   3   1     2884.76     2678.55    121.93 o 


   4   3   1     1302.88     1415.94     93.46 o 


   5   3   1     3826.04     3845.23    155.16 o 


   6   3   1       78.59      130.61     37.59 o 


   7   3   1     2720.00     2603.70    175.11 o 


   8   3   1      363.16      360.50    112.28 o 


   9   3   1     1517.03     1446.24    138.21 o 


  10   3   1      192.65      266.64     79.15 o 


  11   3   1      611.28      574.77    105.55 o 


  12   3   1        3.72      130.38     64.24 o 


  13   3   1      272.65      398.49     91.32 o 


  14   3   1       39.65       63.61     48.72 o 


  15   3   1      650.73      636.78    102.40 o 


  16   3   1       76.03      105.47     84.21 o 


  17   3   1      554.24      742.12    124.99 o 


  18   3   1        1.65        0.00    102.92 o 


  19   3   1      355.23      431.65    160.31 o 


  20   3   1       50.84      101.67    101.05 o 


  21   3   1      106.88      170.29    110.41 o 


  22   3   1        1.04        0.00     99.80 o 


  23   3   1      113.70      239.53    211.46 o 


  24   3   1        4.14      126.63    137.85 o 


   1   4   1     2175.59     2288.60     97.51 o 


   2   4   1       42.91       40.44     46.78 o 


   3   4   1       55.01        0.00     97.93 o 


   4   4   1       80.75      115.07     53.15 o 


   5   4   1     5426.21     5434.59    208.38 o 


   6   4   1      251.83      283.20     59.56 o 


   7   4   1     1942.68     1889.23    160.46 o 


   8   4   1      137.33      100.23     67.20 o 


   9   4   1      242.70      192.37     81.40 o 


  10   4   1      405.88      474.27     92.43 o 


  11   4   1     2330.21     2362.09    199.33 o 


  12   4   1        3.12        0.00    118.52 o 


  13   4   1      390.97      315.46     85.14 o 


  14   4   1       85.45       42.04     70.80 o 


  15   4   1      139.24      173.68     69.93 o 


  16   4   1       25.43        0.00     55.71 o 


  17   4   1      246.29      258.75     87.81 o 


  18   4   1       41.34       21.61     53.35 o 


  19   4   1       12.63        0.00    162.80 o 


  20   4   1       19.02        0.00    169.67 o 


  21   4   1       61.84       26.82     93.57 o 


  22   4   1        2.03       56.14    119.14 o 


  23   4   1       24.09        0.00    163.43 o 


   1   5   1     1579.59     1515.59    160.27 o 


   2   5   1       82.77       62.08     61.59 o 


   3   5   1     1206.43     1169.89    106.81 o 


   4   5   1       81.27       73.46     60.75 o 


   5   5   1      603.27      740.51    110.14 o 


   6   5   1        3.04       52.87     41.34 o 


   7   5   1     2225.39     2375.49    194.72 o 


   8   5   1      248.90      127.85     55.72 o 


   9   5   1     1605.77     1556.02    167.16 o 


  10   5   1        8.12        0.00     57.09 o 


  11   5   1      406.90      721.27    147.21 o 


  12   5   1       23.68       16.81     59.32 o 


  13   5   1      451.90      479.60    105.97 o 


  14   5   1        1.94        0.00     93.57 o 


  15   5   1      207.40      196.59     60.55 o 


  16   5   1        1.80        0.00     65.19 o 


  17   5   1      232.00      357.28    105.65 o 


  18   5   1       11.81      102.81     84.91 o 


  19   5   1       52.51      464.08    184.01 o 


  20   5   1        9.52        0.00    139.10 o 


  21   5   1        4.44      168.42    107.91 o 


   1   6   1      131.26      101.49     52.20 o 


   2   6   1      580.94      605.41    114.92 o 


   3   6   1       25.49       92.72    128.50 o 


   4   6   1      234.96      337.32     99.01 o 


   5   6   1      367.45      437.66    114.81 o 


   6   6   1       20.49        2.50    102.30 o 


   7   6   1      443.72      362.41    143.47 o 


   8   6   1      271.00      296.91    132.86 o 


   9   6   1       21.20        0.00    102.30 o 


  10   6   1       77.54       27.62    109.47 o 


  11   6   1      178.96      117.07     80.33 o 


  12   6   1      134.49       90.13    135.98 o 


  13   6   1      138.25        0.00     62.61 o 


  14   6   1      166.60      129.65     55.90 o 


  15   6   1        7.67      107.22     78.57 o 


  16   6   1       58.77      101.18     65.49 o 


  17   6   1       32.12       87.39     83.70 o 


  18   6   1       33.48       75.69     69.04 o 


   1   7   1      323.37      198.60    187.13 o 


   2   7   1       32.59       44.41    107.60 o 


   3   7   1      180.60      281.93    115.52 o 


   4   7   1       29.55      169.37    103.75 o 


   5   7   1      160.41      130.37    121.63 o 


   6   7   1        0.31      117.89    127.25 o 


   7   7   1      163.96        0.00    101.05 o 


   8   7   1       37.33        0.00    117.89 o 


   9   7   1       81.46      137.85    126.63 o 


  10   7   1       11.72      185.88     96.68 o 


  11   7   1       65.91      126.63    120.39 o 


  12   7   1        2.31        0.00    110.41 o 


  13   7   1       13.62        0.00     81.09 o 


  14   7   1       16.16      146.59    139.72 o 


   1   8   1       17.66       39.74     85.46 o 


   2   8   1      184.90      552.37    159.94 o 


   3   8   1       14.69       76.72     92.94 o 


   4   8   1      111.14      271.34    170.91 o 


   5   8   1       10.06        0.00    161.56 o 


   6   8   1        2.33        0.00    150.33 o 


   7   8   1       10.43      149.70    157.81 o 


   8   0   2     5734.93     5271.47    302.53 o 


  10   0   2      214.39      172.16     70.49 o 


  12   0   2      116.97       93.57     57.39 o 


  14   0   2      469.08      596.89     80.75 o 


  16   0   2     1210.42     1329.43    129.92 o 


  18   0   2      565.29      824.00    179.02 o 


  20   0   2      201.61      155.94    111.03 o 


  22   0   2       32.48      127.25    112.28 o 


  24   0   2       58.21      198.98    112.28 o 


  26   0   2       15.94        8.73    146.59 o 


   0   1   2     4118.83     4434.37    177.77 o 


   1   1   2     9737.21     9760.71    191.89 o 


   3   1   2     4894.12     4095.36    121.07 o 


   4   1   2     1012.98     1108.94     62.42 o 


   6   1   2     5767.80     6338.74    285.69 o 


   7   1   2      763.53      862.07     76.29 o 


   8   1   2     4100.21     4442.41    192.76 o 


   9   1   2     1859.55     1983.97    106.08 o 


  10   1   2      607.61      635.98     67.09 o 


  11   1   2      805.58      742.02     95.53 o 


  12   1   2      303.68      283.11     41.51 o 


  13   1   2       43.41       15.78     19.34 o 


  14   1   2       11.72        0.00     39.46 o 


  15   1   2       28.61        0.00     34.10 o 


  16   1   2      326.98      307.69     61.69 o 


  17   1   2      131.74      271.30     87.05 o 


  18   1   2      103.89       44.71     72.05 o 


  19   1   2      114.15      187.30     77.41 o 


  20   1   2       53.73      144.98     65.55 o 


  21   1   2      123.00      140.59     91.52 o 


  22   1   2       53.48      104.48     69.77 o 


  23   1   2       30.56       12.73     67.65 o 


  24   1   2       18.11       65.11     81.40 o 


  25   1   2        9.45        0.00    142.84 o 


  26   1   2       29.37        0.00    103.91 o 


   0   2   2    33032.20    31565.81    696.13 o 


   1   2   2     8480.08     8988.82    244.85 o 


   2   2   2    12419.48    12350.57    289.18 o 


   3   2   2    19442.66    20167.94    377.53 o 


   4   2   2     4767.72     5246.75    185.78 o 


   5   2   2      937.33      949.48     77.80 o 


   6   2   2     4126.66     4689.52    114.43 o 


   7   2   2     1438.25     1443.27     81.35 o 


   8   2   2     4023.63     3649.03    137.64 o 


   9   2   2     4094.15     3862.04    148.67 o 


  10   2   2     8397.97     7833.20    223.95 o 


  11   2   2       68.07      133.97     45.32 o 


  12   2   2     9955.08     9920.88    275.48 o 


  13   2   2     1299.70     1305.09    100.61 o 


  14   2   2      692.76      681.18     79.04 o 


  15   2   2      502.64      501.35     71.95 o 


  16   2   2      118.91      148.89     47.86 o 


  17   2   2        0.71       54.29     31.60 o 


  18   2   2       18.53       36.76     55.15 o 


  19   2   2      209.55      140.32     69.55 o 


  20   2   2      227.12      292.02    140.04 o 


  21   2   2       73.03       95.44     66.12 o 


  22   2   2      358.03      424.16    184.64 o 


  23   2   2       13.67      124.75     85.46 o 


  24   2   2      155.49      336.84    153.45 o 


  25   2   2        6.74      103.55     99.80 o 


   0   3   2     1922.74     1942.42    194.62 o 


   1   3   2      610.37      719.00     88.70 o 


   2   3   2      158.43      183.93     52.40 o 


   3   3   2     1947.36     2156.91    114.01 o 


   4   3   2      594.36      712.48     68.44 o 


   5   3   2      214.86      254.44     46.42 o 


   6   3   2      532.24      571.12     67.83 o 


   7   3   2      548.11      555.94     66.22 o 


   8   3   2      964.42     1093.38    189.94 o 


   9   3   2      229.97      324.70     65.80 o 


  10   3   2       14.44       74.97     73.04 o 


  11   3   2      279.82      231.83     93.85 o 


  12   3   2      172.75      184.34     47.46 o 


  13   3   2      343.21      290.27     82.39 o 


  14   3   2       58.07       94.00    116.64 o 


  15   3   2      334.07      435.52    106.25 o 


  16   3   2       78.73       37.60     59.19 o 


  17   3   2        9.04       11.32     50.96 o 


  18   3   2       67.24      101.93     65.81 o 


  19   3   2       83.17        0.00    138.48 o 


  20   3   2       78.24        0.00    133.49 o 


  21   3   2       27.03        1.87     97.31 o 


  22   3   2        4.02        0.00    102.30 o 


  23   3   2       53.59        0.00    104.79 o 


  24   3   2       22.33      396.72    220.81 o 


   0   4   2     8005.69     7826.83    240.77 o 


   1   4   2     1137.41     1084.06     62.51 o 


   2   4   2     2427.34     2100.31    151.08 o 


   3   4   2     2772.84     2728.66    141.51 o 


   4   4   2     1961.20     1991.36    126.19 o 


   5   4   2     1091.76     1312.75    107.06 o 


   6   4   2      924.94      988.41     97.12 o 


   7   4   2      463.53      488.14     72.14 o 


   8   4   2     1182.16     1260.31    137.92 o 


   9   4   2       69.46       64.04     88.58 o 


  10   4   2     1917.85     1993.29    181.50 o 


  11   4   2        7.97       19.15     54.17 o 


  12   4   2      321.21      398.39     94.15 o 


  13   4   2      294.21      189.29     75.79 o 


  14   4   2      235.49      224.71     76.50 o 


  15   4   2      114.41      105.50     97.31 o 


  17   4   2        1.77        7.99     49.46 o 


  18   4   2      173.23      182.61     85.79 o 


  19   4   2        2.52      165.30    157.19 o 


  20   4   2      153.92      242.65    155.32 o 


  21   4   2        6.87        0.00    164.05 o 


  22   4   2       37.70        0.00    145.96 o 


  23   4   2        1.41        0.00    122.88 o 


   0   5   2      393.97      490.91    145.96 o 


   1   5   2      129.98      229.87    120.39 o 


   2   5   2      270.46      332.32     87.74 o 


   3   5   2      327.34      277.48     62.96 o 


   4   5   2       68.82      159.05     50.01 o 


   5   5   2       20.48       48.57     40.99 o 


   6   5   2      743.97      735.05     89.36 o 


   7   5   2      402.40      358.78    151.26 o 


   8   5   2       34.24       57.30     44.05 o 


   9   5   2      742.82      892.07    133.38 o 


  10   5   2       73.52       31.91     56.22 o 


  11   5   2       88.22       75.61    107.60 o 


  12   5   2       38.12       22.90     49.79 o 


  13   5   2      118.13       10.23     48.26 o 


  14   5   2        6.65       83.98    113.21 o 


  15   5   2       75.12      107.84    170.91 o 


  16   5   2       37.63       38.90     61.14 o 


  17   5   2       81.88        0.00     61.10 o 


  18   5   2        0.33        0.00     82.33 o 


  19   5   2       47.62      208.34    123.51 o 


  20   5   2       28.62        0.00    186.51 o 


  21   5   2       33.00      193.99    198.98 o 


   0   6   2       25.51      113.53    105.42 o 


   1   6   2      189.52      226.31    199.29 o 


   2   6   2      262.50      268.80     89.08 o 


   3   6   2     1652.46     1591.71    188.92 o 


   4   6   2      987.08     1194.39    169.98 o 


   5   6   2      218.13      362.72    132.55 o 


   6   6   2     1601.68     1952.97    215.09 o 


   7   6   2      161.30      192.12    117.89 o 


   8   6   2      520.21      537.69    189.00 o 


   9   6   2      124.00      223.31     89.82 o 


  10   6   2       59.77        0.00     55.39 o 


  11   6   2        0.87        0.00    152.20 o 


  12   6   2       35.81       68.39     52.31 o 


  13   6   2      132.03      112.14     74.08 o 


  14   6   2      115.75      128.92    116.02 o 


  15   6   2      130.53      103.27     77.88 o 


  16   6   2      226.88       95.17    125.07 o 


  17   6   2        4.64        0.00     73.43 o 


  18   6   2      101.41       35.45    165.61 o 


   0   7   2      171.06      230.17    146.59 o 


   1   7   2       23.71      137.52     99.18 o 


   2   7   2       51.02       89.84     78.78 o 


   3   7   2       29.19       10.49     69.53 o 


   4   7   2       42.27        0.00     60.78 o 


   5   7   2        7.29       41.80     59.78 o 


   6   7   2       33.98        0.00     83.59 o 


   7   7   2       32.16       63.62    126.63 o 


   8   7   2       18.47        0.00    121.01 o 


   9   7   2        1.80       40.54     96.68 o 


  10   7   2       71.60        0.00    124.75 o 


  11   7   2       10.53      106.66    140.35 o 


  12   7   2       31.12      116.02    136.61 o 


  13   7   2       61.32        0.00    121.63 o 


  14   7   2        3.26        0.00     92.94 o 


   0   8   2      292.50      502.13    213.95 o 


   1   8   2        0.75        0.00    124.43 o 


   2   8   2      152.42      260.69    119.14 o 


   3   8   2        1.81        0.00     94.19 o 


   4   8   2       32.41      155.94    142.84 o 


   5   8   2       17.39        0.00    125.38 o 


   6   8   2       43.51        2.50    106.04 o 


  10   0   3     3516.87     3478.76    273.83 o 


  12   0   3      780.80      752.27    147.83 o 


  14   0   3      755.90      780.96    166.55 o 


  16   0   3      149.07      107.45     74.54 o 


  18   0   3      176.79      190.25     99.18 o 


  20   0   3      250.21      187.13    122.88 o 


  22   0   3       44.44        0.00     72.98 o 


  24   0   3       31.02        0.00     72.36 o 


  26   0   3        2.02       92.94    164.67 o 


   1   1   3      834.28      808.27    188.07 o 


   3   1   3    19263.48    18884.12    327.17 o 


   5   1   3     5468.09     5572.60    236.10 o 


   6   1   3      371.74      409.19     91.69 o 


   7   1   3    11410.31    11152.98    407.32 o 


   8   1   3     6145.59     6374.29    323.11 o 


   9   1   3     1520.65     1628.66    118.93 o 


  10   1   3      370.99      452.99     59.11 o 


  11   1   3     1187.43      999.12    129.78 o 


  12   1   3     1209.99     1157.75     98.12 o 


  13   1   3     1246.67     1340.03    104.96 o 


  14   1   3     1134.62     1141.49    102.70 o 


  15   1   3     1023.89     1138.54    102.38 o 


  16   1   3      518.36      547.48     79.72 o 


  17   1   3      795.40      793.08     90.35 o 


  18   1   3      119.75      100.95    129.43 o 


  19   1   3      312.79      330.76    106.51 o 


  20   1   3      151.27      244.51     85.41 o 


  21   1   3       97.74       42.10     49.01 o 


  22   1   3        9.09       49.02     60.82 o 


  23   1   3       35.74       15.01     73.44 o 


  24   1   3        7.44        0.00     65.69 o 


  25   1   3       56.80      165.31    101.02 o 


  26   1   3        7.94      167.17    111.03 o 


   1   2   3     7513.08     7197.65    366.15 o 


   2   2   3      696.97      588.70     72.67 o 


   3   2   3     2376.06     2691.26    134.11 o 


   4   2   3      175.12      124.98     36.50 o 


   5   2   3     5947.71     6037.04    318.43 o 


   6   2   3       33.28       61.15     31.49 o 


   7   2   3      319.08      281.49     44.00 o 


   8   2   3     6254.94     5894.07    212.43 o 


   9   2   3      341.58      294.03     44.89 o 


  10   2   3     2309.39     2224.91    123.00 o 


  11   2   3      532.42      508.53     60.56 o 


  12   2   3      354.13      352.97     57.26 o 


  13   2   3       78.05       62.31     58.97 o 


  14   2   3      973.80     1033.58     98.72 o 


  15   2   3      336.94      456.97     70.19 o 


  16   2   3      369.09      274.66    105.37 o 


  17   2   3      406.12      320.49     64.86 o 


  18   2   3      192.54      140.83     73.69 o 


  19   2   3       20.81       62.37     67.13 o 


  20   2   3       39.01       36.81     68.02 o 


  21   2   3       14.47        0.00    160.93 o 


  22   2   3       26.46        0.00    140.97 o 


  23   2   3        2.57       77.35    130.37 o 


  24   2   3       34.68        0.00    109.78 o 


  25   2   3        1.85       79.84    107.29 o 


   1   3   3    17999.73    19102.72    441.78 o 


   2   3   3      835.97      992.37     99.17 o 


   3   3   3     1268.51     1198.22    108.05 o 


   4   3   3      143.23      265.21     67.21 o 


   5   3   3      996.14     1054.07    109.71 o 


   6   3   3      114.13      213.58     44.32 o 


   7   3   3      485.61      350.46     72.41 o 


   8   3   3      127.48      147.37     39.16 o 


   9   3   3     2361.52     2275.27    113.12 o 


  10   3   3      286.21      213.77     43.75 o 


  11   3   3     5003.94     5069.46    187.40 o 


  12   3   3       93.57      102.68     31.08 o 


  13   3   3      751.64      742.53    109.57 o 


  14   3   3       86.85       66.99    141.60 o 


  15   3   3      362.15      388.36     95.64 o 


  16   3   3       87.71       30.94     59.33 o 


  17   3   3       31.17       33.69     75.16 o 


  18   3   3       70.80       51.21     57.70 o 


  19   3   3      110.28      127.25    121.63 o 


  20   3   3       36.99       26.20    107.29 o 


  21   3   3      309.98      546.42    210.21 o 


  22   3   3        5.39        4.37    130.99 o 


  23   3   3      113.99      122.26    177.77 o 


  24   3   3       13.66       16.84    122.88 o 


   1   4   3     7349.17     7503.10    226.97 o 


   2   4   3       11.16       45.65     42.73 o 


   3   4   3       78.11      119.40     40.99 o 


   4   4   3      254.78      306.07     57.21 o 


   5   4   3      788.67      701.42     93.14 o 


   6   4   3        8.60       67.76     40.13 o 


   7   4   3     1362.83     1496.25    117.14 o 


   8   4   3      154.40      186.33     49.68 o 


   9   4   3       87.56       19.25     47.63 o 


  10   4   3      306.14      366.01     91.87 o 


  11   4   3      886.86      853.86    121.23 o 


  12   4   3      121.46      123.65     58.45 o 


  13   4   3       30.75       70.78     74.85 o 


  14   4   3       31.80       12.38     48.68 o 


  15   4   3      125.88      186.21     85.14 o 


  16   4   3       29.93       40.36     60.20 o 


  17   4   3      235.46      106.52     87.33 o 


  18   4   3       27.73       59.72     47.04 o 


  19   4   3       51.51        1.87    101.67 o 


  20   4   3       62.54      170.91    107.29 o 


  21   4   3        4.23       89.20    155.94 o 


  22   4   3       44.24      142.84    136.61 o 


  23   4   3        3.18        0.00    119.14 o 


   1   5   3      244.55      304.07     85.35 o 


   2   5   3      244.32      409.11     67.91 o 


   3   5   3      974.26      954.26     95.47 o 


   4   5   3       91.15      214.13     54.53 o 


   5   5   3     3810.25     4237.92    205.74 o 


   6   5   3      104.22       99.55     58.62 o 


   7   5   3     1665.16     1821.51    139.59 o 


   8   5   3      411.24      426.26     71.69 o 


   9   5   3      401.97      408.54     99.78 o 


  10   5   3       47.93      122.12     92.94 o 


  11   5   3      314.80      573.32    121.97 o 


  12   5   3       29.83       62.91     62.05 o 


  13   5   3      136.37       86.51    162.80 o 


  14   5   3       76.69       48.26     81.71 o 


  15   5   3      301.25      430.69    115.40 o 


  16   5   3       12.15       47.98     72.56 o 


  17   5   3      284.08      272.82    110.72 o 


  18   5   3       19.21        0.00     56.33 o 


  19   5   3      127.42      160.98    114.77 o 


  20   5   3       14.68        0.00    140.35 o 


  21   5   3       27.73        9.36    142.22 o 


   1   6   3      907.87      975.38    153.95 o 


   2   6   3      285.52      342.89    170.91 o 


   3   6   3       43.19       91.19     79.53 o 


   4   6   3      172.28      357.49    107.09 o 


   5   6   3        2.11        0.00     65.49 o 


   6   6   3      308.84      192.07     62.80 o 


   7   6   3      109.53       40.12    129.43 o 


   8   6   3      187.28      380.50    170.91 o 


   9   6   3        3.06        0.00     86.08 o 


  10   6   3       30.13       58.41     61.96 o 


  11   6   3      101.80      201.55     93.38 o 


  12   6   3        1.13       58.50     64.59 o 


  13   6   3       14.55        9.78    130.99 o 


  14   6   3        2.33        0.00     70.49 o 


  15   6   3       17.92        3.85     64.22 o 


  16   6   3       44.02       41.83     87.93 o 


  17   6   3       43.52        7.52     66.61 o 


  18   6   3       10.98      126.43     92.98 o 


   1   7   3      320.73      153.34     72.07 o 


   2   7   3      135.62      200.75    134.73 o 


   3   7   3      245.72       77.63     78.86 o 


   4   7   3       77.38      187.07    159.06 o 


   5   7   3      321.90      396.80    115.17 o 


   6   7   3       88.20      129.98    111.97 o 


   7   7   3      219.37      494.65    210.83 o 


   8   7   3      125.12      141.60     84.21 o 


   9   7   3      110.85       97.31    167.79 o 


  10   7   3       71.81        0.00    144.09 o 


  11   7   3       59.08       19.96    125.38 o 


  12   7   3       23.27      151.58    152.82 o 


  13   7   3       71.87      154.07    164.67 o 


  14   7   3       24.07      198.36    124.13 o 


   1   8   3       29.89       29.38     76.47 o 


   2   8   3        5.57        0.00     93.14 o 


   3   8   3       60.34      312.68    138.64 o 


   4   8   3       16.26        0.00     83.05 o 


   5   8   3       21.37        0.00    111.03 o 


   6   8   3       10.98      128.50    166.55 o 


  12   0   4     8847.71     8019.79    457.22 o 


  14   0   4     1818.43     1620.55    226.43 o 


  16   0   4       62.76      179.25     61.27 o 


  18   0   4       90.65      397.34    151.58 o 


  20   0   4      671.44      712.97    183.39 o 


  22   0   4      356.11      477.81    182.76 o 


  24   0   4      206.56      236.41    130.99 o 


  26   0   4       24.47       11.85    111.03 o 


   0   1   4     3185.50     2906.76    170.91 o 


   1   1   4      129.48      668.05    234.23 o 


   3   1   4    38318.72    42548.22    865.17 o 


   4   1   4     3590.26     4463.52    545.17 o 


   5   1   4      236.93      459.00     75.16 o 


   6   1   4     7256.14     8157.62    163.90 o 


   7   1   4     2464.13     2846.26    210.83 o 


   8   1   4      427.15      431.02    100.43 o 


   9   1   4     3588.57     3619.73    261.98 o 


  10   1   4     2513.80     2642.91    230.79 o 


  11   1   4      147.85      253.43    101.55 o 


  12   1   4     5871.78     5946.02    217.72 o 


  13   1   4     1137.42     1186.01    104.08 o 


  14   1   4        6.26        0.00     41.67 o 


  15   1   4      282.71      189.53     41.35 o 


  16   1   4      886.19      879.91     98.41 o 


  17   1   4       94.95      123.97     41.26 o 


  18   1   4      201.69      195.51     51.80 o 


  19   1   4      157.08       71.99     50.76 o 


  20   1   4       38.09       29.17     95.44 o 


  21   1   4      131.24       59.84     99.49 o 


  22   1   4       11.60        0.00     67.98 o 


  23   1   4       28.95       52.19     59.88 o 


  24   1   4        6.04        0.00     83.27 o 


  25   1   4       48.29       27.49     74.04 o 


  26   1   4       18.56      228.30    160.93 o 


   0   2   4     2468.57     2278.63    183.39 o 


   1   2   4     1415.08     1374.02     99.07 o 


   2   2   4    15886.64    14877.42    333.01 o 


   3   2   4      602.83      553.73     65.64 o 


   4   2   4     9005.66     7754.03    232.04 o 


   5   2   4       87.99      138.79     39.81 o 


   6   2   4    11672.49    10213.04    586.97 o 


   7   2   4      286.39      425.55     56.65 o 


   8   2   4     3163.24     2817.91    355.55 o 


   9   2   4      717.19      656.54     83.31 o 


  10   2   4     1284.44     1369.27    102.13 o 


  11   2   4      150.81      135.27     57.17 o 


  12   2   4     1179.80     1244.82    102.46 o 


  13   2   4      137.13      145.98     45.73 o 


  14   2   4      538.84      526.77     70.84 o 


  15   2   4       18.58       79.06     44.43 o 


  16   2   4      373.65      513.61     77.37 o 


  17   2   4       14.61       64.17    110.14 o 


  18   2   4      124.97      116.14     54.69 o 


  19   2   4        2.02       58.29     60.98 o 


  20   2   4      167.81      124.13    100.43 o 


  21   2   4       13.46       91.07    125.38 o 


  22   2   4       52.73        0.00    139.72 o 


  23   2   4        6.00       78.59     93.57 o 


  24   2   4       17.09        0.00    106.04 o 


  25   2   4       10.35        0.00    104.17 o 


   0   3   4     2593.05     2757.06    236.41 o 


   1   3   4      820.68      968.83    101.26 o 


   2   3   4      706.89     1085.38    226.74 o 


   3   3   4     2754.94     3342.55    186.51 o 


   4   3   4      422.99      584.87    133.49 o 


   5   3   4     2910.71     3076.58    177.42 o 


   6   3   4      689.50      635.76     71.86 o 


   7   3   4     1546.02     1403.19     97.25 o 


   8   3   4        6.21       54.74     34.39 o 


   9   3   4     1896.83     1951.53    117.09 o 


  10   3   4      890.92      780.42     73.32 o 


  11   3   4      765.57      690.10     69.13 o 


  12   3   4     2151.35     2182.75    130.18 o 


  13   3   4      531.35      446.04     89.14 o 


  14   3   4       55.87       71.93     54.97 o 


  15   3   4      198.20      132.56    101.99 o 


  16   3   4       19.23       58.85     58.56 o 


  17   3   4      217.91      202.17     58.16 o 


  18   3   4      314.00      236.08     70.17 o 


  19   3   4      283.62      310.23     93.35 o 


  20   3   4        0.49        0.00    149.70 o 


  21   3   4      104.52       21.83     99.80 o 


  22   3   4        4.80      109.16    121.01 o 


  23   3   4       27.85       99.18     99.80 o 


  24   3   4        4.50        0.00    129.12 o 


   0   4   4     1917.91     1747.80    220.81 o 


   1   4   4      809.57      751.09    108.68 o 


   2   4   4     1221.76     1195.94    131.82 o 


   3   4   4     4102.13     3842.89    228.31 o 


   4   4   4      694.50      636.79    138.79 o 


   5   4   4      478.57      533.87     77.38 o 


   6   4   4      388.84      400.38     88.97 o 


   7   4   4     1313.00     1249.19    109.33 o 


   8   4   4      214.95      193.73     52.24 o 


   9   4   4     1047.35     1003.11    101.76 o 


  10   4   4     1328.35     1421.16    164.26 o 


  11   4   4       27.80       22.26     97.00 o 


  12   4   4     1279.60     1454.08    318.12 o 


  13   4   4      569.46      651.92    115.48 o 


  14   4   4      485.07      488.52    107.72 o 


  15   4   4      198.43      283.09     89.62 o 


  16   4   4      186.03      180.83     87.30 o 


  17   4   4        1.12        0.00     73.43 o 


  18   4   4       82.60      103.70    131.30 o 


  19   4   4       89.91        0.00     80.15 o 


  20   4   4      205.37      429.15    174.03 o 


  21   4   4        3.47        0.00     98.56 o 


  22   4   4      162.98      174.03    163.43 o 


   0   5   4     1900.04     1696.65    252.63 o 


   1   5   4      585.09      514.73     98.52 o 


   2   5   4       74.34        0.00     43.48 o 


   3   5   4     1854.42     1852.96    133.60 o 


   4   5   4      392.80      412.58     71.37 o 


   5   5   4      435.71      512.62     79.96 o 


   6   5   4     1350.68     1351.56    121.41 o 


   7   5   4      554.65      592.71     80.81 o 


   8   5   4       11.05        0.00     48.04 o 


   9   5   4      601.34      593.60     86.74 o 


  10   5   4      242.88      279.34    140.66 o 


  11   5   4       96.17        0.00     75.16 o 


  12   5   4      209.03      238.96     87.72 o 


  13   5   4      199.92      307.44    101.30 o 


  14   5   4       10.42       28.66     85.12 o 


  15   5   4       85.80      200.12     90.04 o 


  16   5   4      121.04      115.38     66.41 o 


  17   5   4       93.23       38.67    179.65 o 


  18   5   4       43.24        0.00     89.51 o 


  19   5   4       56.85        0.00    165.30 o 


  20   5   4       56.03        0.00    142.84 o 


   0   6   4     1486.80     1644.25    278.20 o 


   1   6   4       18.93        0.00     62.88 o 


   2   6   4      851.65      879.75    133.04 o 


   3   6   4      155.45      192.63     79.79 o 


   4   6   4      641.86      827.85    146.77 o 


   5   6   4       47.65       86.70     66.60 o 


   6   6   4      355.21      400.51    107.29 o 


   7   6   4       37.84        0.00     71.73 o 


   8   6   4      323.22      238.91     71.35 o 


   9   6   4       17.01        0.00    106.66 o 


  10   6   4      431.71      498.05    113.64 o 


  11   6   4        0.99        8.11     67.99 o 


  12   6   4      289.84      285.24    105.78 o 


  13   6   4        6.74        0.00     70.98 o 


  14   6   4       77.14        7.22    120.70 o 


  15   6   4       52.32      100.38    122.88 o 


  16   6   4       55.56       46.56     93.25 o 


  17   6   4        0.81       73.68     84.52 o 


   0   7   4      201.51      270.09    166.55 o 


   1   7   4       14.71       48.33    118.83 o 


   2   7   4        2.73        0.00     67.31 o 


   3   7   4       33.05       25.66    121.95 o 


   4   7   4      105.63       82.61     79.54 o 


   5   7   4       51.29       56.08     64.97 o 


   6   7   4      155.27      157.36    105.39 o 


   7   7   4       22.68      100.27     94.18 o 


   8   7   4       52.95      261.98    183.39 o 


   9   7   4      105.58       60.51     89.82 o 


  10   7   4       84.35       25.57    124.13 o 


  11   7   4       85.39        0.00    164.05 o 


  12   7   4       13.57      223.93    171.54 o 


  13   7   4        7.73      105.42    117.27 o 


   0   8   4        6.36      100.43    115.40 o 


   1   8   4       13.57       10.29    167.79 o 


   2   8   4       14.56      189.43     95.01 o 


   3   8   4       30.81       78.01    117.89 o 


   4   8   4      258.65      251.77    119.04 o 


   5   8   4        3.74      251.14    216.76 o 


   6   8   4      223.72      205.84    185.88 o 


  14   0   5     3821.64     4020.81    356.80 o 


  16   0   5      202.97      143.47     97.93 o 


  18   0   5      175.40      150.33     96.68 o 


  20   0   5      275.86      269.47    132.24 o 


  22   0   5       52.19      159.06     74.23 o 


  24   0   5      117.24      181.52    159.06 o 


  26   0   5       29.36        0.00    152.82 o 


   1   1   5    13612.38    14285.37    349.62 o 


   2   1   5    28890.90    33430.68    863.30 o 


   3   1   5     6219.85     6253.90    223.93 o 


   4   1   5     2373.12     2891.79    140.35 o 


   5   1   5     1152.22      987.43     72.98 o 


   6   1   5      911.86      789.69     61.75 o 


   7   1   5      175.23      187.31     30.25 o 


   8   1   5     8690.75     8746.48    414.81 o 


   9   1   5     3537.37     3496.22    265.10 o 


  10   1   5     1845.22     1848.23    201.48 o 


  11   1   5     4734.65     4945.86    331.22 o 


  12   1   5      967.53     1014.79    113.52 o 


  13   1   5     2867.70     2671.86    154.59 o 


  14   1   5      918.68      819.62     92.13 o 


  15   1   5      294.04      261.63     63.49 o 


  16   1   5      452.46      389.49     66.65 o 


  17   1   5       24.14       26.41     43.23 o 


  18   1   5       48.49       76.96     59.05 o 


  19   1   5      311.54      396.65     82.45 o 


  20   1   5      215.06      202.36     72.36 o 


  21   1   5      325.97      272.53     99.45 o 


  22   1   5        1.33       44.33     71.32 o 


  23   1   5      156.68       41.98    123.19 o 


  24   1   5       39.00       40.12     75.21 o 


  25   1   5       45.55        0.00    111.81 o 


   1   2   5     2822.04     2468.23    260.11 o 


   2   2   5     7885.97     7024.91    232.23 o 


   3   2   5      605.93      725.16     77.98 o 


   4   2   5    16249.33    15802.78    349.25 o 


   5   2   5    10927.56     9861.63    269.09 o 


   6   2   5      547.29      691.40     72.10 o 


   7   2   5     2048.45     2072.56    120.09 o 


   8   2   5     1021.04      980.39     83.44 o 


   9   2   5      598.03      463.46    116.02 o 


  10   2   5      675.96      530.83    127.87 o 


  11   2   5     2433.29     2213.36    245.45 o 


  12   2   5     1077.38     1221.64    112.70 o 


  13   2   5      443.65      514.58     77.47 o 


  14   2   5      405.84      408.06     85.30 o 


  15   2   5      170.83      241.75     59.11 o 


  16   2   5       52.17       83.86     75.06 o 


  17   2   5      236.25      228.02     61.18 o 


  18   2   5       47.03       81.83     46.28 o 


  19   2   5        9.85       41.08     38.59 o 


  20   2   5      143.05      180.63     93.57 o 


  21   2   5       85.89       58.01    102.30 o 


  22   2   5       20.92      105.42     99.80 o 


  23   2   5       31.20       19.34     89.20 o 


  24   2   5        8.10        0.00    116.64 o 


  25   2   5       10.53      101.67    101.05 o 


   2   3   5      591.94      676.54     90.20 o 


   3   3   5     6433.23     6220.80    253.54 o 


   4   3   5     1666.20     1849.86    158.13 o 


   5   3   5    18768.18    18871.23    450.65 o 


   6   3   5      759.04      899.56    105.42 o 


   7   3   5     6951.55     7019.46    266.46 o 


   8   3   5      980.91     1091.28    107.31 o 


   9   3   5      420.45      378.79     48.05 o 


  10   3   5      124.15       58.93     35.09 o 


  11   3   5      146.92      141.15     41.82 o 


  12   3   5      203.35      233.73     54.06 o 


  13   3   5      342.14      256.71    119.76 o 


  14   3   5      319.87      205.99     82.34 o 


  15   3   5      707.06      755.16    123.47 o 


  16   3   5       56.66       12.31    126.31 o 


  17   3   5      945.40     1248.69    169.38 o 


  18   3   5       25.76       24.72     54.69 o 


  19   3   5      234.71      144.33    100.11 o 


  20   3   5        6.27        0.00     96.06 o 


  21   3   5       27.75        0.00     78.59 o 


  22   3   5       22.74       73.60    139.10 o 


  23   3   5        3.97      126.63    136.61 o 


  24   3   5        1.51      168.42    120.39 o 


   1   4   5      839.93      758.99    108.12 o 


   2   4   5       54.27       53.88     49.90 o 


   3   4   5      865.20      694.02    100.07 o 


   4   4   5      253.39      101.39     42.62 o 


   5   4   5     3372.12     2853.11    199.79 o 


   6   4   5      277.76      306.20     97.93 o 


   7   4   5      969.19     1087.85    104.30 o 


   8   4   5      765.05      823.99     92.63 o 


   9   4   5      538.09      444.94     68.60 o 


  10   4   5       24.57       70.72     97.93 o 


  11   4   5      726.35      578.35    117.26 o 


  12   4   5       63.66       95.06     75.48 o 


  13   4   5      416.29      344.33    102.74 o 


  14   4   5       54.21        6.27     77.35 o 


  15   4   5      118.22       40.95     69.81 o 


  16   4   5       42.90       68.35    105.73 o 


  17   4   5       67.66       61.02     66.97 o 


  18   4   5       85.43       21.17    106.98 o 


  19   4   5        0.02        0.00     96.06 o 


  20   4   5       36.38      223.31    130.37 o 


  21   4   5       29.82       81.71    112.90 o 


  22   4   5       45.19        0.00    195.86 o 


   1   5   5     3786.39     4480.34    278.09 o 


   2   5   5      606.63      577.13     79.68 o 


   3   5   5      461.10      527.53     75.56 o 


   4   5   5      307.93      346.15     70.36 o 


   5   5   5       78.73      119.22     45.55 o 


   6   5   5       16.20        0.00     49.04 o 


   7   5   5       32.14       16.27     42.52 o 


   8   5   5      217.81      247.74     61.27 o 


   9   5   5      473.38      513.84     81.86 o 


  10   5   5       50.08       93.49     74.40 o 


  11   5   5     1477.22     1460.16    177.30 o 


  12   5   5      103.62      100.11     63.51 o 


  13   5   5      741.06      731.64    205.22 o 


  14   5   5       77.33        0.00    106.98 o 


  15   5   5       84.55      106.41     88.89 o 


  16   5   5        0.64        0.00    122.88 o 


  17   5   5       26.25       32.42     68.31 o 


  18   5   5       13.43       18.76     74.73 o 


  19   5   5       28.63       20.58     74.24 o 


  20   5   5       21.82      172.78    116.02 o 


   1   6   5       24.03      134.36     87.64 o 


   2   6   5      380.77      371.45     97.34 o 


   3   6   5       49.05       72.77     66.24 o 


   4   6   5      193.03      355.35    100.06 o 


   5   6   5      280.13      194.29     64.88 o 


   6   6   5       30.33       33.42     67.90 o 


   7   6   5       51.89      117.23     45.71 o 


   8   6   5      466.95      665.76    124.04 o 


   9   6   5       12.82       26.97    100.11 o 


  10   6   5      131.33      263.11    103.55 o 


  11   6   5       61.80       20.95    117.89 o 


  12   6   5       74.73        1.30     82.96 o 


  13   6   5       56.93        4.72     86.70 o 


  14   6   5      102.24      222.57    168.11 o 


  15   6   5       19.96       81.10     68.46 o 


  16   6   5       23.57      104.34     81.31 o 


  17   6   5       14.13      104.00     86.39 o 


   1   7   5      105.22        0.00     83.21 o 


   2   7   5      208.83      357.56    110.94 o 


   3   7   5      443.29      617.69    139.33 o 


   4   7   5      353.29      397.51    129.14 o 


   5   7   5      644.71      847.12    167.66 o 


   6   7   5       23.15        0.00    100.74 o 


   7   7   5      312.62      435.03    129.66 o 


   8   7   5       89.13      356.17    195.86 o 


   9   7   5      162.07      593.83    240.15 o 


  10   7   5        4.91        0.00    124.13 o 


  11   7   5      121.78       51.77    130.37 o 


  12   7   5       18.80        0.00     89.20 o 


  13   7   5       92.35      250.76    154.07 o 


   1   8   5       64.53      115.85     88.26 o 


   2   8   5       66.08      105.99     74.42 o 


   3   8   5       16.23        0.00    237.97 o 


   4   8   5       17.63        0.00    105.00 o 


   5   8   5        6.32        0.00     69.45 o 


  14   0   6     3563.26     3358.99    335.59 o 


  16   0   6     1040.78      915.07    191.50 o 


  18   0   6     1319.96     1491.94    161.81 o 


  20   0   6      183.04      165.92     89.20 o 


  22   0   6      110.78       56.76     81.09 o 


  24   0   6       38.19        0.00    101.05 o 


  26   0   6       57.07      208.34    154.07 o 


   1   1   6      187.05      301.90     68.61 o 


   2   1   6    13544.80    15219.96    412.31 o 


   3   1   6       84.73       63.00     33.06 o 


   4   1   6     2099.70     2180.70    134.11 o 


   5   1   6      103.47      179.02     39.30 o 


   6   1   6    17961.24    19088.57    362.41 o 


   7   1   6      307.01      247.01     34.93 o 


  10   1   6     3756.73     4290.90    316.25 o 


  11   1   6      122.23      140.97     71.11 o 


  12   1   6     2471.87     2337.26    250.13 o 


  13   1   6      138.93      158.36     65.12 o 


  14   1   6       11.29        1.76     39.83 o 


  15   1   6       25.99        0.00     39.16 o 


  16   1   6     1900.30     2000.62    150.65 o 


  17   1   6       22.30       43.72     42.33 o 


  18   1   6      319.52      231.04     63.13 o 


  19   1   6       94.40      238.02    190.25 o 


  20   1   6       26.94        0.00     72.11 o 


  21   1   6       48.17        0.00     79.97 o 


  22   1   6       76.81      108.46    166.86 o 


  23   1   6       29.53       56.60     66.44 o 


  24   1   6       43.01        0.79     65.54 o 


  25   1   6       16.03      262.93    117.29 o 


   0   2   6    27686.41    23740.64    646.85 o 


   1   2   6     1203.64     1172.43    223.62 o 


   2   2   6    15786.44    13979.26    345.65 o 


   3   2   6     1507.51     1326.90    106.02 o 


   4   2   6     8141.26     9199.52    272.47 o 


   5   2   6      622.95      780.34    116.64 o 


   6   2   6     1154.46     1274.62     98.08 o 


   7   2   6     5070.49     4890.17    185.68 o 


   8   2   6      278.11      272.07     48.87 o 


   9   2   6     1422.94     1402.50     93.00 o 


  10   2   6     5613.90     5227.18    369.27 o 


  11   2   6      295.62      338.08    117.27 o 


  12   2   6     2499.46     2453.19    182.76 o 


  13   2   6      634.21      440.78     71.70 o 


  14   2   6     1049.11     1070.27    107.65 o 


  15   2   6      256.61      330.28     69.68 o 


  16   2   6      189.05      199.49     61.92 o 


  17   2   6      124.14      151.21     60.66 o 


  18   2   6       78.60       47.27     43.04 o 


  19   2   6       90.42       85.04     52.15 o 


  20   2   6      161.94        0.00     82.96 o 


  21   2   6       14.33        0.00    101.05 o 


  22   2   6      208.06      220.19    108.54 o 


  23   2   6        6.17        0.00    139.10 o 


  24   2   6       20.41        0.00    146.59 o 


  25   2   6       27.97      208.96    149.70 o 


   0   3   6     2407.18     2570.55    230.17 o 


   1   3   6     2793.92     2866.91    173.93 o 


   2   3   6      137.48      153.54     58.93 o 


   3   3   6    12455.48    12669.88    375.19 o 


   4   3   6     1478.86     1656.11    139.61 o 


   5   3   6      651.45      716.96     88.70 o 


   6   3   6      212.57      237.17     77.04 o 


   7   3   6     4049.74     4070.81    204.92 o 


   8   3   6      939.89      937.83     99.90 o 


   9   3   6     6598.76     6440.21    301.28 o 


  10   3   6      150.26      112.44     37.16 o 


  11   3   6       26.43       27.47     41.79 o 


  12   3   6      206.71      299.53     83.19 o 


  13   3   6     2402.53     2475.78    217.35 o 


  14   3   6       22.65       72.51     56.05 o 


  15   3   6     1063.49     1052.70    144.65 o 


  16   3   6        6.65       38.74     90.76 o 


  17   3   6       47.51       97.45     63.41 o 


  18   3   6       12.64       50.29     54.17 o 


  19   3   6      345.28      406.20    104.11 o 


  20   3   6       17.57       30.56    135.36 o 


  21   3   6       32.68       96.06     95.44 o 


  23   3   6       21.01        0.00    101.05 o 


  24   3   6        1.63        0.00    131.62 o 


   0   4   6      490.04      465.96    126.63 o 


   1   4   6      166.69      170.75     72.12 o 


   2   4   6      829.81      747.11    112.28 o 


   3   4   6     1085.52      945.53    120.36 o 


   4   4   6      732.33      793.06    109.94 o 


   5   4   6      253.08      399.17    174.03 o 


   6   4   6      895.17      797.50    113.34 o 


   7   4   6      477.06      451.35     85.33 o 


   8   4   6      575.39      472.26     85.97 o 


   9   4   6     2345.12     2285.76    155.18 o 


  10   4   6      823.57      936.53    101.87 o 


  11   4   6       24.45       30.65     59.17 o 


  12   4   6     1191.11     1192.11    155.91 o 


  13   4   6      153.90      118.78    105.42 o 


  14   4   6      302.10      315.51    107.46 o 


  15   4   6       55.87       90.33     82.20 o 


  16   4   6      144.72        0.00     67.81 o 


  17   4   6        4.26        0.00     85.77 o 


  18   4   6      103.50       78.59     60.00 o 


  19   4   6       92.31       17.05    130.37 o 


  20   4   6      141.86      162.33    101.41 o 


  21   4   6        2.05       78.59    138.48 o 


  22   4   6      177.49        0.00    132.24 o 


   0   5   6       40.47        0.00     86.08 o 


   1   5   6      384.96      309.79     90.37 o 


   2   5   6       20.53       65.20     83.90 o 


   3   5   6      949.77      976.72    135.63 o 


   4   5   6      303.17      287.65     67.25 o 


   5   5   6       96.52      104.64     48.07 o 


   6   5   6      176.69      133.48     66.02 o 


   7   5   6      473.58      365.37     68.60 o 


   8   5   6       36.00       58.63     66.75 o 


   9   5   6      916.42     1115.43    118.13 o 


  10   5   6       17.85        0.00     45.01 o 


  11   5   6       37.44       31.21    102.61 o 


  12   5   6       30.38       69.33    111.65 o 


  13   5   6      224.99      169.06    136.29 o 


  14   5   6       10.67        4.24     61.89 o 


  15   5   6      205.90      210.66    102.35 o 


  16   5   6       22.35      104.41     97.94 o 


  17   5   6       44.06        0.00     57.78 o 


  18   5   6       16.02        8.32     73.14 o 


  19   5   6       37.41      128.33     95.97 o 


  20   5   6        3.95       42.33     66.81 o 


   0   6   6      143.62      426.66    165.30 o 


   1   6   6      172.72       70.46    105.42 o 


   2   6   6      247.53      164.24     68.93 o 


   3   6   6       65.15      149.06     74.47 o 


   4   6   6     1493.76     1534.42    195.21 o 


   5   6   6        9.79       18.93     68.61 o 


   6   6   6     1019.76     1063.62    240.15 o 


   7   6   6      249.69      225.97    101.36 o 


   8   6   6      202.37       80.06    186.82 o 


   9   6   6      478.41      571.73    124.74 o 


  10   6   6       52.73      101.42     65.28 o 


  11   6   6       76.69       47.46     65.23 o 


  12   6   6      142.12      355.60    110.30 o 


  13   6   6       15.28       90.03    116.64 o 


  14   6   6      178.49       84.36     73.81 o 


  15   6   6        4.71       69.22    106.35 o 


  16   6   6      220.15      135.56    106.84 o 


  17   6   6       11.00        0.00     89.35 o 


   0   7   6      488.97      482.80    200.23 o 


   1   7   6       21.44       81.22     75.17 o 


   2   7   6       43.25        0.00     80.54 o 


   3   7   6       57.55        0.00     80.14 o 


   4   7   6      271.67      158.79     93.57 o 


   5   7   6       11.63        0.00     85.57 o 


   6   7   6      354.98      459.05    116.77 o 


   7   7   6        9.73      150.46     74.44 o 


   8   7   6       32.11       39.97     65.85 o 


   9   7   6        1.82      160.93    161.56 o 


  10   7   6      171.29       46.16     94.81 o 


  11   7   6       27.41       24.33    167.79 o 


  12   7   6      163.29      400.46    210.21 o 


  13   7   6       17.97       84.83    126.00 o 


   0   8   6      282.94      106.04    124.13 o 


   1   8   6       28.52       42.50     74.31 o 


   2   8   6      233.36       60.56     88.49 o 


   3   8   6       26.74       78.61     71.90 o 


   4   8   6      130.68      290.07    110.10 o 


  16   0   7      215.02      227.68     91.07 o 


  18   0   7      396.34      385.49    154.69 o 


  20   0   7      121.87       16.22     73.60 o 


  22   0   7       66.65      206.47    141.60 o 


  24   0   7        3.85        0.00     89.82 o 


   3   1   7     7941.25     7551.97    285.69 o 


   4   1   7     7720.13     7780.89    274.46 o 


   5   1   7     8712.80     8211.29    271.96 o 


   6   1   7      986.43     1052.30     84.83 o 


   7   1   7     2582.18     2165.10    110.41 o 


   8   1   7     4018.53     3370.22    112.28 o 


  12   1   7       46.61       11.23     68.61 o 


  13   1   7     1520.35     1558.80    219.57 o 


  14   1   7      152.03      238.90    105.42 o 


  15   1   7      443.18      459.55     78.05 o 


  16   1   7      149.83      220.24     61.91 o 


  17   1   7      329.20      370.67     77.39 o 


  18   1   7      149.88      278.17     76.90 o 


  19   1   7      447.73      486.41     88.36 o 


  20   1   7      189.30      152.29    121.63 o 


  21   1   7      160.98       53.24     56.75 o 


  22   1   7       14.79        0.00    173.10 o 


  23   1   7      122.16      193.33    107.02 o 


  24   1   7        2.55       25.75     82.47 o 


  25   1   7       14.91      235.02    116.86 o 


   1   2   7     1532.21     1335.00    135.67 o 


   2   2   7     2721.52     2323.11    144.41 o 


   3   2   7     1586.48     1681.42    134.73 o 


   4   2   7     1648.91     1754.01    206.16 o 


   5   2   7      902.64      951.07     93.35 o 


   6   2   7      790.72     1017.58    130.06 o 


   7   2   7      250.28      344.96     73.92 o 


   8   2   7     1031.36     1023.78     85.70 o 


   9   2   7      262.45      240.47    122.57 o 


  10   2   7        3.88       84.21     91.07 o 


  11   2   7      393.46      465.96    137.85 o 


  12   2   7      110.52      156.57     89.20 o 


  13   2   7      272.64      433.52    135.98 o 


  14   2   7      575.97      596.63     88.71 o 


  15   2   7       34.82       87.66    100.93 o 


  16   2   7       37.08      158.47     58.67 o 


  17   2   7       58.64       51.64     38.22 o 


  18   2   7        3.87       74.85     53.17 o 


  19   2   7       17.29        0.00     52.43 o 


  20   2   7        8.10      112.28     86.70 o 


  21   2   7       34.61        0.00    151.58 o 


  22   2   7       28.24       29.94    130.37 o 


  23   2   7        0.76        0.00    116.02 o 


  24   2   7       31.02        8.11    113.53 o 


   1   3   7    10312.88     9681.23    335.23 o 


   2   3   7      301.92      386.42    161.56 o 


   3   3   7     1911.58     1731.14    174.66 o 


   4   3   7     2123.32     1980.75    149.74 o 


   5   3   7      266.64      253.75     62.53 o 


   6   3   7      637.00      639.28     86.24 o 


   7   3   7      121.14      159.01     57.21 o 


   8   3   7       75.58       28.53     37.95 o 


   9   3   7     3220.86     3018.08    173.91 o 


  10   3   7      951.91     1001.94    101.00 o 


  11   3   7     4294.78     3776.92    363.03 o 


  12   3   7       39.65       56.13     43.16 o 


  13   3   7     2504.89     2585.53    225.50 o 


  14   3   7       44.32        0.00     59.45 o 


  15   3   7       68.48      107.30     64.82 o 


  16   3   7       44.48       42.00     57.45 o 


  17   3   7       18.58       62.84     56.75 o 


  18   3   7       18.00        0.00     60.19 o 


  19   3   7       22.47       69.74    123.19 o 


  20   3   7       60.77      283.33    108.29 o 


  21   3   7       91.58        9.36     80.47 o 


  22   3   7        3.22      152.82    165.30 o 


  23   3   7       36.54      102.30    132.24 o 


   1   4   7     1303.60     1077.38    133.56 o 


   2   4   7        1.25       49.29     56.28 o 


   3   4   7       36.19       64.59     54.62 o 


   4   4   7      209.18      210.05     69.24 o 


   5   4   7     1179.97      913.86    123.66 o 


   6   4   7       27.76       25.90     39.69 o 


   7   4   7      342.98      278.81     70.06 o 


   8   4   7       78.24        0.00     43.64 o 


   9   4   7      122.76      170.34     66.42 o 


  10   4   7      146.45       73.71     45.22 o 


  11   4   7      247.83      210.12     72.94 o 


  12   4   7       94.01      100.21     67.69 o 


  13   4   7       47.13       64.19     57.69 o 


  14   4   7        5.53       41.14    244.52 o 


  15   4   7       55.27      167.11    103.75 o 


  16   4   7       20.33        0.00     70.44 o 


  17   4   7       85.27       76.85     71.42 o 


  18   4   7       16.71        3.38     71.40 o 


  19   4   7        1.41        0.00     84.90 o 


  20   4   7       40.88       14.62     91.77 o 


  21   4   7        6.97       72.36    131.62 o 


  22   4   7       29.83        0.00    122.88 o 


   1   5   7       26.56        9.50     60.15 o 


   2   5   7       57.90       77.47     61.18 o 


   3   5   7      815.28      683.03    148.46 o 


   4   5   7       10.16        0.00    139.72 o 


   5   5   7     3933.83     3946.24    267.99 o 


   6   5   7       27.17        0.00     61.12 o 


   7   5   7      977.36     1085.69    112.99 o 


   8   5   7        6.22       20.74     36.76 o 


   9   5   7       24.52       17.93     46.45 o 


  10   5   7       41.40       67.24     54.81 o 


  11   5   7       21.42       12.31    165.61 o 


  12   5   7       99.16       47.63     89.51 o 


  13   5   7       16.56        0.00     54.69 o 


  14   5   7        3.34        0.00     77.60 o 


  15   5   7      245.78      457.64    128.04 o 


  16   5   7       36.12       17.70     86.08 o 


  17   5   7      269.38      194.79    105.52 o 


  18   5   7        7.04        8.31     88.98 o 


  19   5   7      150.89      439.96    145.16 o 


  20   5   7       13.67        0.00    114.46 o 


   1   6   7      170.39      392.06    110.98 o 


   2   6   7       95.52      189.66     90.64 o 


   3   6   7        0.08       66.92     75.30 o 


   4   6   7       35.30      126.41    101.99 o 


   5   6   7      304.24      234.01     83.18 o 


   6   6   7       52.14      199.82    107.60 o 


   7   6   7       17.07        0.00     50.58 o 


   8   6   7      204.59       84.59     70.82 o 


   9   6   7       36.69       99.36     67.23 o 


  10   6   7       24.29       82.23     55.20 o 


  11   6   7       47.12        0.00     99.10 o 


  12   6   7       20.98      145.82     76.21 o 


  13   6   7       23.59        0.00     82.03 o 


  14   6   7       10.43        0.00     83.90 o 


  15   6   7        9.46      100.89    164.36 o 


  16   6   7       13.93        0.00     81.66 o 


  17   6   7       22.76        1.91     83.88 o 


   1   7   7      441.58      249.44    129.43 o 


   2   7   7      161.47      114.46     74.98 o 


   3   7   7      325.97      149.95     84.70 o 


   4   7   7       96.51      104.87     98.87 o 


   5   7   7       98.73      176.03     91.52 o 


   6   7   7        9.22        0.00    106.82 o 


   7   7   7      102.18      188.05    100.09 o 


   8   7   7       70.95      135.46     90.32 o 


   9   7   7      216.33      154.07    110.41 o 


  10   7   7        2.69        0.00    152.20 o 


  11   7   7      347.63      270.72    179.65 o 


  12   7   7        5.20      308.14    207.09 o 


   1   8   7       16.63        0.00     97.71 o 


   2   8   7       80.72       20.05     81.27 o 


   3   8   7        3.00       74.18    107.51 o 


  16   0   8      550.43      568.25    169.04 o 


  18   0   8      530.18      716.71    197.73 o 


  20   0   8      127.32      133.49     91.69 o 


  22   0   8      182.35      267.60    161.56 o 


  24   0   8        4.01       45.54     91.07 o 


   4   1   8     5378.45     5400.59    247.64 o 


   5   1   8     4795.19     5144.22    224.56 o 


   6   1   8     6714.19     6107.94    232.04 o 


   7   1   8     5433.75     4743.76    183.39 o 


   8   1   8      498.43      465.33     49.90 o 


  13   1   8     1121.32     1342.35    210.21 o 


  14   1   8      127.11      144.09    105.42 o 


  15   1   8     1345.01     1261.26    214.58 o 


  16   1   8      182.51      321.19     70.27 o 


  17   1   8      196.15       98.88     55.06 o 


  18   1   8      119.72       65.68     52.53 o 


  19   1   8      201.89      244.92     64.95 o 


  20   1   8       35.53        0.00     76.48 o 


  21   1   8       74.99       24.59    120.39 o 


  22   1   8       58.30      152.79     84.73 o 


  23   1   8       46.40       87.01    106.35 o 


  24   1   8        4.12        0.00     64.03 o 


  25   1   8       38.98       74.02     86.18 o 


   0   2   8    12296.84    13998.62    530.83 o 


   1   2   8      775.20     1017.81    174.34 o 


   2   2   8     4070.87     4472.04    204.44 o 


   3   2   8     2654.40     2418.09    154.21 o 


   4   2   8     5025.92     4976.19    210.69 o 


   5   2   8      677.88      878.05     93.72 o 


   6   2   8     4947.47     4252.88    313.76 o 


   7   2   8      290.67      389.64    101.67 o 


   8   2   8      889.97      893.40     83.81 o 


   9   2   8      621.56      641.07     70.21 o 


  10   2   8     1179.17     1205.04     85.00 o 


  11   2   8       31.87      165.92     80.47 o 


  12   2   8      150.25      146.59     95.44 o 


  13   2   8      289.94      466.58    167.17 o 


  14   2   8     1070.11     1490.81    232.04 o 


  15   2   8      141.17      137.76     70.40 o 


  16   2   8      397.04      326.08     71.95 o 


  17   2   8       84.31       64.65     50.16 o 


  18   2   8      359.73      275.37     92.26 o 


  19   2   8       47.31        0.00     53.58 o 


  20   2   8      117.20      135.45     85.77 o 


  21   2   8        3.25       10.60    116.02 o 


  22   2   8       98.81        0.00    152.20 o 


  23   2   8        6.73      190.87    136.61 o 


  24   2   8       48.19      102.92    184.01 o 


   0   3   8     1546.00     1200.13    172.78 o 


   1   3   8      698.09      633.68     91.69 o 


   2   3   8      528.27      349.91     69.38 o 


   3   3   8     6587.49     5873.44    261.94 o 


   4   3   8     1617.16     1418.21    131.60 o 


   5   3   8      106.96      132.59     48.56 o 


   6   3   8     2423.29     2200.95    161.31 o 


   7   3   8     1430.25     1336.26    122.90 o 


   8   3   8      149.61      204.23     56.98 o 


   9   3   8      562.08      526.73     81.81 o 


  10   3   8      425.91      421.49     71.30 o 


  11   3   8       93.77        0.00     70.49 o 


  12   3   8      399.51      580.10    166.55 o 


  13   3   8      280.50      220.81    116.64 o 


  14   3   8      119.63       10.46     83.27 o 


  15   3   8      187.80      217.34     72.20 o 


  16   3   8      262.54      214.24     74.84 o 


  17   3   8       76.35        0.00    107.60 o 


  18   3   8       15.36        0.00    122.26 o 


  19   3   8       31.36        0.00     70.49 o 


  20   3   8        0.68       46.38    188.69 o 


  21   3   8        8.00        0.00    121.63 o 


  22   3   8       49.88      160.31     99.80 o 


  23   3   8       11.41        0.00    187.13 o 


   0   4   8      300.68      304.40    123.51 o 


   1   4   8      347.50      226.08     80.73 o 


   2   4   8     1604.96     1674.49    161.21 o 


   3   4   8      888.53      921.44    130.10 o 


   4   4   8     1577.31     1750.96    164.83 o 


   5   4   8      708.16      698.04    116.32 o 


   6   4   8     1461.61     1341.37    142.25 o 


   7   4   8      462.00      521.07     89.12 o 


   8   4   8      760.40      780.55    137.23 o 


   9   4   8      380.17      376.78     79.19 o 


  10   4   8      687.91      758.60    105.24 o 


  11   4   8       16.91      126.00     78.59 o 


  12   4   8      863.58      861.22    173.10 o 


  13   4   8      272.20      112.44     69.98 o 


  14   4   8      262.82      241.33     86.98 o 


  15   4   8       64.54      172.96     88.15 o 


  16   4   8      162.69      181.15    105.73 o 


  17   4   8       18.71       15.93     83.27 o 


  18   4   8       84.09        0.00     95.79 o 


  19   4   8       10.68        0.00     82.65 o 


  20   4   8       55.02      117.44     69.91 o 


  21   4   8        5.55       19.34    116.02 o 


  22   4   8       31.83       38.05    167.17 o 


   0   5   8     1750.60     1641.14    261.36 o 


   1   5   8      430.33      437.16    105.14 o 


   2   5   8      291.98      387.93    104.05 o 


   3   5   8      963.19      974.31    198.98 o 


   4   5   8      251.86      217.01     83.44 o 


   5   5   8      241.62      219.83     87.64 o 


   6   5   8      457.16      421.20    102.10 o 


   7   5   8       30.30       66.27     51.41 o 


   8   5   8       19.66       29.30     44.61 o 


   9   5   8      627.73      619.31    107.16 o 


  10   5   8      637.11      519.63    126.64 o 


  11   5   8        7.34        0.00    111.03 o 


  12   5   8      123.14      286.20     93.69 o 


  13   5   8      305.24      397.86    114.06 o 


  14   5   8       15.78        0.00     79.82 o 


  15   5   8      159.48      137.13     97.31 o 


  16   5   8      140.65      176.39    141.28 o 


  17   5   8       10.44      105.79     87.02 o 


  18   5   8       13.25      236.03    100.30 o 


  19   5   8       55.39        0.00     79.18 o 


   0   6   8      473.67      585.10    177.77 o 


   1   6   8       15.28      149.31     72.98 o 


   2   6   8      165.20      197.94     97.62 o 


   3   6   8      127.97      146.58     76.29 o 


   4   6   8      391.67      567.30    132.90 o 


   5   6   8      129.85        4.83    217.07 o 


   6   6   8      202.04      368.27    107.55 o 


   7   6   8      185.73      145.74    149.39 o 


   8   6   8      148.85      241.48     87.11 o 


   9   6   8       66.98        5.61     89.82 o 


  10   6   8      331.80      311.51    116.54 o 


  11   6   8       65.47        0.00     67.43 o 


  12   6   8      178.95       50.24    233.29 o 


  13   6   8       34.88      263.48    115.33 o 


  14   6   8      184.39      198.17    103.08 o 


  15   6   8       31.13        0.00     91.69 o 


  16   6   8       75.73       91.08    115.40 o 


   0   7   8       17.41      131.62    113.53 o 


   1   7   8       72.99      101.89     76.42 o 


   2   7   8       10.29        0.00     72.04 o 


   3   7   8       90.72      259.67    114.42 o 


   4   7   8       20.63        0.00     67.32 o 


   5   7   8       31.45       98.70    166.86 o 


   6   7   8       44.39       11.81    142.53 o 


   7   7   8       47.37        0.00     85.77 o 


   8   7   8        1.37        0.00     93.57 o 


   9   7   8        7.92       66.12    193.99 o 


  10   7   8       13.10        0.00    103.55 o 


  11   7   8       16.35      188.38    142.22 o 


  12   7   8        1.78        0.00    150.95 o 


  18   0   9      152.93       10.60     87.95 o 


  20   0   9       45.28      206.47    147.21 o 


  22   0   9       37.98        0.00     94.19 o 


  24   0   9       45.08      128.50    125.38 o 


   5   1   9      250.10      210.83     55.52 o 


   6   1   9       15.63       26.82     24.95 o 


   7   1   9      698.71      665.56     79.84 o 


   8   1   9    10584.79     9850.55    266.97 o 


   9   1   9     1743.01     1465.86     81.71 o 


  14   1   9     2812.24     2762.05    317.50 o 


  15   1   9      276.76      277.58    122.88 o 


  16   1   9      651.73      591.33    160.31 o 


  17   1   9       56.88       72.01     59.40 o 


  18   1   9      122.84       96.48     42.07 o 


  19   1   9      130.14      136.84     55.28 o 


  20   1   9       15.20        0.00     45.03 o 


  21   1   9      360.28      454.51    112.67 o 


  22   1   9        2.76       31.57     84.02 o 


  23   1   9      100.82      175.95    190.56 o 


  24   1   9       21.82        0.00     90.79 o 


  25   1   9       33.67      140.35    106.66 o 


   1   2   9      932.99     1216.63    132.86 o 


   2   2   9     1898.04     2103.63    152.37 o 


   4   2   9     1552.51     1881.98    272.28 o 


   5   2   9     2552.41     2822.53    162.67 o 


   6   2   9      385.91      518.19     92.01 o 


   7   2   9      618.54      708.87     82.05 o 


   8   2   9     1101.47     1044.05     96.61 o 


   9   2   9       42.11      119.35     68.93 o 


  10   2   9      606.24      513.99    142.84 o 


  11   2   9      660.00      661.19    166.55 o 


  12   2   9      527.66      405.45    121.63 o 


  13   2   9      141.34      139.72    111.65 o 


  14   2   9       92.71      165.92    102.92 o 


  15   2   9      214.18      200.85    100.43 o 


  16   2   9       56.02       30.42     47.96 o 


  17   2   9       29.82       69.76     67.22 o 


  18   2   9       86.01       95.37     54.84 o 


  19   2   9       12.59        0.00     52.28 o 


  20   2   9      124.37      147.77     92.27 o 


  21   2   9       72.16      107.91    102.92 o 


  22   2   9       40.27      152.82    154.07 o 


  23   2   9       21.47        0.00    135.36 o 


  24   2   9        7.36        0.00    170.29 o 


   1   3   9     1116.82     1095.59    157.50 o 


   2   3   9      787.39      785.53    163.12 o 


   3   3   9     3108.70     2748.48    195.24 o 


   4   3   9       14.78        0.00     41.10 o 


   5   3   9     8814.39     8213.56    315.58 o 


   6   3   9      107.04      131.75     88.58 o 


   7   3   9     8846.60     8320.32    324.98 o 


   8   3   9      502.37      434.21     71.08 o 


   9   3   9      383.81      386.15     78.59 o 


  10   3   9      123.41      196.49    121.01 o 


  11   3   9      173.86      220.19    117.89 o 


  12   3   9      275.17      310.01    128.50 o 


  13   3   9      177.75      208.96    116.64 o 


  14   3   9      213.73      140.35     74.23 o 


  15   3   9     1170.16     1348.65    180.69 o 


  16   3   9      213.27      129.76    107.29 o 


  17   3   9      903.08     1066.94    161.58 o 


  18   3   9        5.41        0.00     80.17 o 


  19   3   9      150.47      109.53     64.27 o 


  20   3   9        6.67        0.00    104.17 o 


  21   3   9        5.42      276.33    187.13 o 


  22   3   9        2.55        0.00    134.11 o 


  23   3   9        3.66      462.21    227.05 o 


   1   4   9      940.65      924.81    134.73 o 


   3   4   9       65.56       13.39     53.83 o 


   4   4   9      145.35      151.26     63.67 o 


   5   4   9     1087.65     1275.45    148.08 o 


   6   4   9      864.37      808.96    157.50 o 


   7   4   9      996.83      914.13    124.47 o 


   8   4   9      450.24      359.05     90.80 o 


   9   4   9       92.30       87.08     43.41 o 


  10   4   9       48.77        0.00    107.91 o 


  11   4   9      631.37      437.89    172.78 o 


  12   4   9       39.47      162.80    107.29 o 


  13   4   9      256.49      227.99     79.16 o 


  14   4   9       30.23        0.00     82.68 o 


  15   4   9       12.19      217.59    119.49 o 


  16   4   9       56.66        0.00     67.14 o 


  17   4   9       90.22      211.28     89.76 o 


  18   4   9       28.08      143.96    158.44 o 


  19   4   9        6.05       85.14     70.52 o 


  20   4   9       21.38      138.40    236.41 o 


  21   4   9       33.98        0.00     68.61 o 


   1   5   9     4034.96     4335.14    288.02 o 


   2   5   9      379.79      318.06     90.83 o 


   3   5   9      867.21      864.25    148.15 o 


   4   5   9      463.70      520.52    107.98 o 


   5   5   9      138.29      105.08     66.30 o 


   6   5   9      315.68      266.68     81.37 o 


   7   5   9       19.07       26.87     61.73 o 


   8   5   9      288.26      267.09     82.69 o 


   9   5   9      550.54      556.23    115.85 o 


  10   5   9      253.13      392.28    108.85 o 


  11   5   9     1122.47     1405.70    267.91 o 


  12   5   9       31.56      101.19     90.14 o 


  13   5   9      439.88      517.01    145.65 o 


  14   5   9       41.61       39.42     67.25 o 


  15   5   9       31.01        0.00     85.35 o 


  16   5   9       30.61      132.12     83.17 o 


  17   5   9        0.92        0.00     82.19 o 


  18   5   9       55.21        5.36    134.73 o 


  19   5   9       90.33      304.34    128.33 o 


   1   6   9      239.69      285.81     97.37 o 


   2   6   9       45.16       61.07    152.20 o 


   3   6   9       38.14       91.03     72.84 o 


   4   6   9       72.32      101.00     68.77 o 


   5   6   9       77.45       55.60    104.48 o 


   6   6   9       19.26       42.13     77.04 o 


   7   6   9      112.56      108.37     61.70 o 


   8   6   9       96.58      153.22     79.28 o 


   9   6   9       38.69      134.11     88.58 o 


  10   6   9      148.79      136.23     81.13 o 


  11   6   9       33.24       22.17     60.30 o 


  12   6   9       28.76        0.00     67.65 o 


  13   6   9        1.49        0.00     96.35 o 


  14   6   9      111.12        0.00     87.02 o 


  15   6   9        8.11      113.06     89.43 o 


  16   6   9        9.36      127.20    156.25 o 


   1   7   9      128.06       50.51     96.06 o 


   2   7   9      176.63      134.75     81.11 o 


   3   7   9      131.90      107.53    134.42 o 


   4   7   9       57.09       47.80    124.44 o 


   5   7   9      171.13      198.30     97.24 o 


   6   7   9       38.29        0.00    134.11 o 


   7   7   9      312.63      351.31    134.42 o 


   8   7   9      145.43      349.93    175.90 o 


   9   7   9      284.29      366.15    200.85 o 


  10   7   9       50.83        0.00    160.93 o 


  11   7   9       98.86      172.16    179.65 o 


  18   0  10       48.37       23.70     77.35 o 


  20   0  10       48.21       73.49    157.81 o 


  22   0  10       54.68      126.00    140.35 o 


  24   0  10       38.26       27.45    110.41 o 


   6   1  10     5813.72     5220.32    249.51 o 


   7   1  10       62.32       97.93     36.18 o 


   8   1  10       16.66       31.81     23.08 o 


   9   1  10       30.17        7.49     16.22 o 


  14   1  10       70.66       57.39     77.97 o 


  15   1  10       94.44      283.81    146.59 o 


  16   1  10      422.79      610.05    167.79 o 


  17   1  10       79.08       24.97     59.22 o 


  18   1  10      270.11      272.60     72.79 o 


  19   1  10       19.32       52.84     43.48 o 


  20   1  10       14.61       61.51     55.26 o 


  21   1  10       54.41      156.00    118.83 o 


  22   1  10       53.06        0.00    103.55 o 


  23   1  10        9.31        0.00     96.45 o 


  24   1  10        6.35        0.00    122.88 o 


   0   2  10     3207.69     3332.80    275.71 o 


   1   2  10     1631.23     1686.45    134.95 o 


   2   2  10     1426.34     1329.21    124.25 o 


   3   2  10     2129.25     2181.79    159.06 o 


   4   2  10     5448.98     5368.49    240.11 o 


   5   2  10      850.52     1032.39    116.64 o 


   6   2  10     6148.48     6128.43    245.14 o 


   7   2  10      930.57      729.41     92.63 o 


   8   2  10      952.02     1050.58    101.03 o 


   9   2  10      501.34      392.05    108.54 o 


  10   2  10      905.28      945.63    194.62 o 


  11   2  10        6.64      197.11    127.25 o 


  12   2  10      336.83      219.57    126.63 o 


  13   2  10       57.74      143.47    108.54 o 


  14   2  10      257.88      345.57    124.13 o 


  15   2  10      287.32      262.61    139.72 o 


  16   2  10      904.00      939.86    136.44 o 


  17   2  10        7.78       66.08     71.46 o 


  18   2  10      402.02      477.20     87.54 o 


  19   2  10       50.72      130.46     48.57 o 


  20   2  10      203.11      294.12     92.61 o 


  21   2  10       18.96        0.00    126.63 o 


  22   2  10        9.50        0.00    121.01 o 


  23   2  10        5.80       66.74    127.25 o 


  24   2  10       43.42        0.00    124.13 o 


   0   3  10       74.19       23.08     56.76 o 


   1   3  10     2025.55     1787.31    154.56 o 


   2   3  10       76.31      118.41     71.11 o 


   3   3  10     5871.97     5445.91    267.05 o 


   4   3  10      124.13      106.68     47.38 o 


   5   3  10      771.49      873.10    114.47 o 


   6   3  10      304.63      256.80     67.27 o 


   7   3  10     2544.05     2172.00    163.81 o 


   8   3  10       94.68       73.00     39.85 o 


   9   3  10     2692.50     2707.99    174.65 o 


  10   3  10        6.25        0.00     88.58 o 


  11   3  10      270.18      293.17    135.36 o 


  12   3  10      167.09      225.18    120.39 o 


  13   3  10      799.05      978.69    214.58 o 


  14   3  10        2.25      187.75    112.90 o 


  15   3  10      323.41      495.90    162.18 o 


  16   3  10       18.25       50.18     69.55 o 


  17   3  10       93.57      108.44     89.75 o 


  18   3  10       20.08      125.72    123.82 o 


  19   3  10      413.49      491.05    125.13 o 


  20   3  10       10.70       18.90     85.14 o 


  21   3  10       74.01      110.12     83.19 o 


  22   3  10        0.45      142.84    109.78 o 


  23   3  10       28.44      151.58    142.22 o 


   0   4  10      193.48      133.49     70.49 o 


   1   4  10      265.43      359.71     94.14 o 


   2   4  10     2314.18     2591.55    208.17 o 


   3   4  10     1329.31     1357.09    238.59 o 


   4   4  10      482.17      519.82    102.67 o 


   5   4  10       89.07        0.00     54.69 o 


   6   4  10      873.29      930.61    127.84 o 


   7   4  10      206.97      209.16     71.92 o 


   8   4  10     2059.75     2109.03    179.87 o 


   9   4  10      396.23      436.86    123.19 o 


  10   4  10      244.69      386.74    145.96 o 


  11   4  10       48.98      158.44    130.99 o 


  12   4  10      493.97      374.26    135.36 o 


  13   4  10       78.55      113.53     77.97 o 


  14   4  10      334.29      417.45    118.42 o 


  15   4  10       44.83      214.24    102.57 o 


  16   4  10      224.20      402.77    127.23 o 


  17   4  10        2.75        0.00     95.91 o 


  18   4  10      165.43      161.60     82.19 o 


  19   4  10       21.62       65.74     86.19 o 


  20   4  10       22.75       43.51     79.04 o 


  21   4  10       26.10        4.97     88.51 o 


   0   5  10      202.41      142.84     95.44 o 


   1   5  10      661.87      835.20    129.23 o 


   2   5  10       11.09       58.26    114.77 o 


   3   5  10     1740.89     1815.43    193.05 o 


   4   5  10       22.79        0.00     52.47 o 


   5   5  10       65.90       59.55    131.30 o 


   6   5  10       46.46       61.77     57.40 o 


   7   5  10      721.83      610.81    105.33 o 


   8   5  10        2.69       42.74     55.57 o 


   9   5  10      404.98      339.95    135.98 o 


  10   5  10       43.14        0.00     86.70 o 


  11   5  10       38.16        0.00     62.63 o 


  12   5  10       10.01        0.00     57.55 o 


  13   5  10       31.99       77.67    167.17 o 


  14   5  10       42.79        0.00     98.00 o 


  15   5  10       35.13      106.81     79.24 o 


  16   5  10        5.34       92.93     73.94 o 


  17   5  10       11.06        3.08     88.87 o 


  18   5  10        3.25        0.00     79.41 o 


  19   5  10       59.02       38.45     98.24 o 


   0   6  10      969.38     1184.54    245.14 o 


   1   6  10      134.52      269.82     93.28 o 


   2   6  10      538.77      511.48    113.12 o 


   3   6  10      322.49      140.98    119.14 o 


   4   6  10      112.65      193.01     84.56 o 


   5   6  10       88.87      201.39    150.02 o 


   6   6  10       77.15      129.45     67.05 o 


   7   6  10       56.37      166.37     70.23 o 


   8   6  10      238.74      465.14    124.70 o 


   9   6  10       29.87        0.00    142.84 o 


  10   6  10      320.50      366.24    145.96 o 


  11   6  10        3.39        0.00    107.29 o 


  12   6  10      147.83      400.99    187.75 o 


  13   6  10       22.01      101.18    100.12 o 


  14   6  10      174.57       76.06     63.14 o 


  15   6  10       18.33      111.32    128.50 o 


   0   7  10      624.62      543.30    220.19 o 


   1   7  10        3.15       16.95    102.30 o 


   2   7  10      226.31      240.47    112.09 o 


   3   7  10       29.68       62.11    100.15 o 


   4   7  10       83.84        0.00     96.37 o 


   5   7  10        6.01      107.97    133.17 o 


   6   7  10      148.67       85.78     84.21 o 


   7   7  10        4.50      155.62     84.23 o 


   8   7  10        0.33        0.00    109.78 o 


   9   7  10       33.01       66.12    102.92 o 


  10   7  10      186.23      139.72    111.65 o 


  11   7  10       39.66      284.44    187.13 o 


  20   0  11      109.36      223.31     87.95 o 


  22   0  11       57.58      228.30    140.97 o 


  24   0  11        0.26        0.00    138.48 o 


   6   1  11       18.62       22.46     41.79 o 


   7   1  11     6321.56     6338.11    281.32 o 


   8   1  11     1980.33     1903.12    142.84 o 


   9   1  11      904.47      999.90     92.32 o 


  15   1  11     1407.99     1682.93    260.74 o 


  16   1  11       38.74        0.00     70.49 o 


  17   1  11      889.66      744.16    184.01 o 


  18   1  11      108.11      177.51     69.27 o 


  19   1  11      132.51      110.07     55.65 o 


  20   1  11      260.10      197.11     72.16 o 


  21   1  11       23.59        0.00    102.92 o 


  22   1  11        2.11       38.02     73.21 o 


  23   1  11       11.50       10.67     79.12 o 


  24   1  11       25.26        0.00     77.44 o 


   1   2  11     2361.52     2340.70    206.78 o 


   2   2  11      967.59      923.67    111.43 o 


   3   2  11      278.58      391.14     75.56 o 


   4   2  11      904.12      789.12    145.96 o 


   5   2  11      874.53      901.01    107.21 o 


   6   2  11      274.62      491.79    114.46 o 


   7   2  11      411.27      466.46     78.94 o 


   8   2  11     2543.51     2366.37    153.29 o 


   9   2  11       99.96      161.94     44.81 o 


  10   2  11     1826.71     1529.48    246.39 o 


  11   2  11      597.72      411.69    132.24 o 


  12   2  11      121.30      115.40    109.16 o 


  13   2  11       32.10      140.97    119.76 o 


  14   2  11      217.53      177.77    113.53 o 


  15   2  11       47.80       13.72     80.47 o 


  16   2  11      136.46        0.00     97.31 o 


  17   2  11       71.54       53.10     78.57 o 


  18   2  11       72.08       70.69     65.33 o 


  19   2  11       25.18       74.57     90.45 o 


  20   2  11       26.49        3.56     81.24 o 


  21   2  11       12.02      128.94     77.53 o 


  22   2  11        9.02        0.00    149.70 o 


  23   2  11        2.14      223.93    158.44 o 


   1   3  11     9632.43     9313.52    359.25 o 


   2   3  11      246.41      250.29     90.13 o 


   3   3  11      795.86      884.41    117.91 o 


   4   3  11     1481.49     1473.65    146.89 o 


   5   3  11     2239.91     2066.28    172.65 o 


   6   3  11      123.82      117.15     56.89 o 


   7   3  11       51.55       47.00     56.45 o 


   8   3  11       32.52       39.74     43.35 o 


   9   3  11     2925.76     3016.05    187.50 o 


  10   3  11       25.25       31.81    116.02 o 


  11   3  11     4649.93     4551.64    442.88 o 


  12   3  11       16.48       53.02     75.48 o 


  13   3  11     1394.72     1519.50    260.74 o 


  14   3  11      258.69      396.72    164.05 o 


  15   3  11       13.21      266.97    137.23 o 


  16   3  11       22.82       52.40     77.97 o 


  17   3  11        8.39       69.89     91.07 o 


  18   3  11        2.70        0.00     70.59 o 


  19   3  11       95.29       56.35    180.58 o 


  20   3  11        4.61        0.00     97.62 o 


  21   3  11      172.73      233.42    120.39 o 


  22   3  11       13.28      237.66    114.77 o 


   1   4  11     1071.24     1129.30    150.41 o 


   2   4  11       17.52        0.05     47.23 o 


   3   4  11       58.30       53.80     57.70 o 


   4   4  11      550.11      588.40    111.38 o 


   5   4  11      594.60      498.67     91.87 o 


   6   4  11       39.16      161.21    120.08 o 


   7   4  11      396.96      346.82     77.85 o 


   8   4  11      379.01      409.68    137.54 o 


   9   4  11       35.05        0.00     84.21 o 


  10   4  11      155.97      280.07    121.63 o 


  11   4  11       78.58       35.55     74.85 o 


  12   4  11      105.12        0.00    128.50 o 


  13   4  11       16.19        0.00     79.22 o 


  14   4  11       88.02        0.00     92.32 o 


  15   4  11       57.37      205.24    109.16 o 


  16   4  11        9.31        0.00     94.39 o 


  17   4  11       73.03       29.81     95.12 o 


  18   4  11        3.19        0.00     87.42 o 


  19   4  11       20.53       74.42     83.78 o 


  20   4  11       16.24        0.00     80.20 o 


  21   4  11        9.50       16.72    126.31 o 


   1   5  11      155.14      262.44     81.17 o 


   2   5  11      456.80      381.84     87.67 o 


   3   5  11      837.01      813.41    138.30 o 


   4   5  11       70.65      183.97     66.64 o 


   5   5  11     1599.07     1631.34    184.68 o 


   6   5  11       80.36        0.00     99.49 o 


   7   5  11     2119.54     2062.16    200.86 o 


   8   5  11      494.43      402.12     91.72 o 


   9   5  11      277.79      384.24    149.70 o 


  10   5  11       70.14      223.31    152.20 o 


  11   5  11       85.85       28.07    101.05 o 


  12   5  11       18.57        0.00     88.41 o 


  13   5  11        3.00       40.89     69.45 o 


  14   5  11       74.43      262.99    124.47 o 


  15   5  11      304.70      442.25    172.47 o 


  16   5  11        1.19       49.76     72.03 o 


  17   5  11      273.81      381.82    131.75 o 


  18   5  11       27.19        0.00    145.65 o 


   1   6  11      475.91      449.77    115.77 o 


   2   6  11      120.82      221.10    106.64 o 


   3   6  11      127.39      165.21     72.00 o 


   4   6  11       55.86       74.24     79.42 o 


   5   6  11       29.40      213.22     89.84 o 


   6   6  11       10.00      110.98    103.23 o 


   7   6  11       33.66        0.00     55.90 o 


   8   6  11       35.68        8.11     96.68 o 


   9   6  11        2.99      102.30    151.58 o 


  10   6  11       10.01        0.00     66.86 o 


  11   6  11       46.82      127.74    142.22 o 


  12   6  11       11.64        0.00    105.11 o 


  13   6  11       17.04        0.00     74.62 o 


  14   6  11        6.68       98.56     91.72 o 


  15   6  11        2.76       32.51    105.11 o 


   1   7  11      143.85      207.84    103.08 o 


   2   7  11      206.66      300.12    116.43 o 


   3   7  11      107.82      154.77     97.10 o 


   4   7  11      141.08      124.97    168.73 o 


   5   7  11       62.35        0.00    177.77 o 


   6   7  11       28.92       89.15     75.07 o 


   7   7  11       82.71        0.00    144.09 o 


   8   7  11      275.35      250.13    153.45 o 


   9   7  11      126.79      458.47    239.53 o 


  10   7  11       50.50        0.00    103.55 o 


  20   0  12       43.72      158.44    176.53 o 


  22   0  12        1.59        0.00    134.73 o 


  24   0  12       11.05        7.49    131.62 o 


   7   1  12      438.41      411.69     75.48 o 


   8   1  12      197.14      207.71     54.89 o 


   9   1  12     1282.99     1291.20    116.64 o 


  16   1  12      276.54      328.73    126.00 o 


  17   1  12      115.04      220.81    117.27 o 


  18   1  12       36.01      235.16    135.36 o 


  19   1  12      156.51      345.83     92.61 o 


  20   1  12       15.68       12.53     56.90 o 


  21   1  12        3.87       63.99     54.36 o 


  22   1  12       19.89      173.91    106.79 o 


  23   1  12       12.74       86.06     58.38 o 


  24   1  12       35.96       44.90    127.87 o 


   0   2  12     9446.35     8820.71    473.44 o 


   1   2  12      625.87      778.99    112.85 o 


   2   2  12     1654.89     1524.91    148.15 o 


   3   2  12     1354.06     1280.01    130.23 o 


   4   2  12     1557.43     1751.48    152.83 o 


   5   2  12       34.45      123.21     52.01 o 


   6   2  12      659.95      632.26    110.72 o 


   7   2  12      249.94      357.65     75.03 o 


   8   2  12     1580.77     1608.23    132.40 o 


   9   2  12      773.49      614.41    159.68 o 


  10   2  12     1243.43     1197.01    208.96 o 


  11   2  12      120.17       68.61     90.45 o 


  12   2  12      624.05      660.57    189.00 o 


  13   2  12      191.57      184.01     87.95 o 


  14   2  12      417.39      401.71    155.94 o 


  15   2  12       72.67        0.00     93.57 o 


  16   2  12      383.83      294.42    144.09 o 


  17   2  12        6.69        0.00    135.98 o 


  18   2  12      226.97      247.41     95.47 o 


  19   2  12        3.95       67.16     87.47 o 


  20   2  12       41.81       70.32     78.28 o 


  21   2  12        7.73       31.51    147.21 o 


  22   2  12       21.17      216.45    127.25 o 


  23   2  12        3.59      323.11    194.62 o 


   0   3  12     3040.11     2697.18    291.92 o 


   1   3  12     1064.77      904.79    121.49 o 


   2   3  12      401.13      339.58    129.74 o 


   3   3  12     1130.97      935.90    124.70 o 


   4   3  12      443.77      457.51     92.19 o 


   5   3  12       55.61      253.65     76.21 o 


   6   3  12      388.64      291.89    112.28 o 


   7   3  12      387.00      354.24     81.02 o 


   8   3  12      245.88      149.55     62.69 o 


   9   3  12      676.37      665.56    182.76 o 


  10   3  12      214.68      264.48    122.26 o 


  11   3  12      123.21        0.00     73.60 o 


  12   3  12       75.82       87.95    133.49 o 


  13   3  12      360.74      315.00    146.59 o 


  14   3  12        1.33        0.00     83.59 o 


  15   3  12      189.24      306.89    139.10 o 


  16   3  12       24.85      107.91     89.20 o 


  17   3  12       58.33       55.20     73.60 o 


  18   3  12       53.51       84.90     76.45 o 


  19   3  12        1.63      175.80    101.02 o 


  20   3  12       17.30        0.00     68.89 o 


  21   3  12       13.89        0.00     85.10 o 


  22   3  12       34.58        0.00    133.49 o 


   0   4  12     1658.66     1549.44    237.66 o 


   1   4  12      810.79      719.40    121.99 o 


   2   4  12      785.89     1074.16    147.10 o 


   3   4  12     2201.08     2016.67    194.23 o 


   4   4  12      187.41      295.97     84.78 o 


   5   4  12      426.11      488.47     97.15 o 


   6   4  12      485.91      439.17     90.57 o 


   7   4  12      670.51      690.30    121.14 o 


   8   4  12      994.77     1168.55    145.49 o 


   9   4  12      543.17      254.50    132.24 o 


  11   4  12        4.70      111.65    111.65 o 


  12   4  12      226.22      263.23    133.49 o 


  13   4  12      664.93      830.86    207.09 o 


  14   4  12      137.98      272.59    137.23 o 


  15   4  12      235.34      509.00    197.73 o 


  16   4  12      264.82      572.51    182.76 o 


  17   4  12       14.84       27.69    164.67 o 


  18   4  12      126.30      172.77     71.56 o 


  19   4  12       56.78        0.00     81.37 o 


  20   4  12       44.00       78.66    133.49 o 


   0   5  12       16.76        0.00    108.54 o 


   1   5  12      154.93      196.06     84.80 o 


   2   5  12      156.09      147.78     66.74 o 


   3   5  12      776.89      724.90    136.10 o 


   4   5  12      162.40      121.86     81.40 o 


   5   5  12        0.45        0.00     71.73 o 


   6   5  12       60.97        1.26     83.27 o 


   7   5  12      607.47      498.52    110.27 o 


   8   5  12       11.73        9.36    107.91 o 


   9   5  12      186.96      203.97    128.50 o 


  10   5  12       93.39        0.00     89.82 o 


  11   5  12       14.94       98.56    127.87 o 


  12   5  12       87.87      126.00    129.12 o 


  13   5  12      103.51       60.66     78.59 o 


  14   5  12        5.66      169.30     94.05 o 


  15   5  12      126.55      132.20     96.00 o 


  16   5  12        5.03       80.61     66.89 o 


  17   5  12       18.59       62.51    101.99 o 


  18   5  12        7.42       21.07    115.40 o 


   0   6  12      312.26      525.84    160.31 o 


   1   6  12       38.08       53.23     85.35 o 


   2   6  12      352.85      457.98    117.76 o 


   3   6  12       47.21        0.00     70.01 o 


   4   6  12      463.90      623.20    164.05 o 


   5   6  12        9.13       70.84     84.74 o 


   6   6  12      646.56      655.79    144.19 o 


   7   6  12       41.19        0.00     89.07 o 


   8   6  12      311.04      359.29    163.43 o 


   9   6  12       70.09        0.00    117.27 o 


  10   6  12      110.46      180.19     78.53 o 


  11   6  12       11.66        0.00    118.52 o 


  12   6  12       26.57      151.44    113.53 o 


  13   6  12       16.74        0.00     71.60 o 


  14   6  12       96.76      123.82     75.54 o 


   0   7  12       51.69      178.40    164.05 o 


   1   7  12       18.27       11.77     90.58 o 


   2   7  12       15.19        9.25    129.43 o 


   3   7  12       45.35      162.44     80.39 o 


   4   7  12       52.25       35.09     81.93 o 


   5   7  12        5.15       67.11    132.55 o 


   6   7  12       57.48      128.76     86.04 o 


   7   7  12       25.39      245.14    174.03 o 


   8   7  12        2.60      154.69    154.69 o 


   9   7  12       27.92      129.74    150.33 o 


  20   0  13      125.53      462.21    223.31 o 


  22   0  13        2.07        0.00    143.47 o 


   7   1  13     1276.39     1397.87    150.33 o 


   8   1  13     2353.42     2349.74    182.76 o 


  16   1  13       73.76        0.00     92.32 o 


  17   1  13      294.15      467.83    179.65 o 


  18   1  13      114.94        0.00    106.04 o 


  19   1  13      128.90      331.17    116.51 o 


  20   1  13       42.56      114.80     90.27 o 


  21   1  13       30.52        0.00     50.58 o 


  22   1  13        3.38        0.00     81.70 o 


  23   1  13       40.84       20.23     85.33 o 


   1   2  13      390.72      258.33     81.71 o 


   2   2  13      717.04      621.01    104.17 o 


   3   2  13       19.64       50.93     41.08 o 


   4   2  13     1992.90     1605.83    154.84 o 


   5   2  13     2225.86     2074.80    167.10 o 


   6   2  13       89.09      154.97     54.89 o 


   7   2  13      186.09      141.86     46.83 o 


   8   2  13      603.62      488.69     76.94 o 


   9   2  13      313.01      237.03    133.49 o 


  10   2  13      369.62      495.27    157.19 o 


  11   2  13      163.46      194.62     97.31 o 


  12   2  13       12.30        0.00     82.96 o 


  13   2  13      278.52      372.39    169.67 o 


  14   2  13       77.63      182.14    129.74 o 


  15   2  13       51.48       77.97    105.42 o 


  16   2  13       32.67       28.69     89.82 o 


  17   2  13       54.58       99.18    114.15 o 


  18   2  13      133.63       71.73    111.65 o 


  19   2  13       11.52       27.85     93.25 o 


  20   2  13       59.99       27.94    120.39 o 


  21   2  13       16.66        0.00     89.84 o 


  22   2  13       14.85        0.00    110.41 o 


   1   3  13      814.71      786.92    117.50 o 


   2   3  13       77.85      149.76     62.19 o 


   3   3  13      401.75      451.86     91.19 o 


   4   3  13       72.77      102.57     68.30 o 


   5   3  13     2584.36     2608.17    199.63 o 


   6   3  13        9.59       92.35     65.31 o 


   7   3  13     1712.33     1683.45    159.45 o 


   8   3  13      703.93      699.12     95.30 o 


   9   3  13      712.76      767.24    199.61 o 


  10   3  13      187.61      252.63    116.02 o 


  11   3  13      186.62      109.78    122.26 o 


  12   3  13       76.16        0.00    122.26 o 


  13   3  13      152.60        0.00     86.08 o 


  14   3  13       41.68        0.00    107.29 o 


  15   3  13      504.48      484.67    167.17 o 


  16   3  13       17.62        5.61    113.53 o 


  17   3  13      434.44      573.87    195.24 o 


  18   3  13       86.76      216.26    117.84 o 


  19   3  13       84.91        5.40    111.34 o 


  20   3  13        9.37        0.00     70.42 o 


  21   3  13       56.42       33.15    121.95 o 


   1   4  13      870.51      779.98    132.58 o 


   2   4  13      108.99       14.15     63.62 o 


   3   4  13      107.72      208.61     93.25 o 


   4   4  13      228.88      169.94     70.83 o 


   5   4  13     1044.68      815.00    123.94 o 


   6   4  13      136.79      205.48     84.25 o 


   7   4  13      297.84      167.48     65.91 o 


   8   4  13        1.76      116.64    133.49 o 


   9   4  13      165.22      243.27    142.84 o 


  10   4  13       22.27        0.00     93.57 o 


  11   4  13      696.21      689.89    185.26 o 


  12   4  13       45.80      173.41    150.95 o 


  13   4  13      192.79      180.89    117.27 o 


  14   4  13       10.88        0.00     95.44 o 


  15   4  13       21.01      217.07    181.52 o 


  16   4  13       46.85      115.23    116.96 o 


  17   4  13       20.37        0.00    130.06 o 


  18   4  13        8.59      116.64    105.92 o 


  19   4  13        6.08        0.00    116.13 o 


  20   4  13        2.19        0.00     81.68 o 


   1   5  13     2061.98     1952.83    212.93 o 


   2   5  13       93.29      227.04     98.16 o 


   3   5  13      404.27      294.73    108.86 o 


   4   5  13        2.87       67.90     53.05 o 


   5   5  13      202.77      262.91     99.24 o 


   6   5  13       11.33       46.87     58.10 o 


   7   5  13       93.10      247.64    104.79 o 


   8   5  13       52.78        0.00    167.79 o 


   9   5  13      587.92      495.27    184.01 o 


  10   5  13       77.42        0.00    135.98 o 


  11   5  13      830.87      811.52    232.04 o 


  12   5  13       20.95      170.91    157.19 o 


  13   5  13      174.17      264.48    131.62 o 


  14   5  13       13.52      196.78    123.35 o 


  15   5  13       68.78       20.86    163.74 o 


  16   5  13        1.39        0.00     98.24 o 


  17   5  13       24.88        0.00    157.19 o 


   1   6  13       21.16        0.00     58.43 o 


   2   6  13      132.05       69.05    201.48 o 


   3   6  13       96.95       57.82     65.31 o 


   4   6  13       57.48       24.51    105.73 o 


   5   6  13      181.70      279.11     94.06 o 


   6   6  13        8.03       11.73     55.57 o 


   7   6  13       38.80       93.57    150.33 o 


   8   6  13       58.51       79.84    111.03 o 


   9   6  13        8.97        0.00    106.04 o 


  10   6  13       19.28      137.31     82.87 o 


  11   6  13       36.72        0.00     70.12 o 


  12   6  13       39.30       16.86     75.66 o 


  13   6  13       21.13        0.00     97.31 o 


  14   6  13       24.73       15.30    218.94 o 


   1   7  13       59.63      203.95     87.50 o 


   2   7  13       64.45      111.33     84.66 o 


   3   7  13       54.31        0.00    156.88 o 


   4   7  13       17.11      204.19    102.24 o 


   5   7  13       83.81        0.00     86.49 o 


   6   7  13        1.34        0.00    165.30 o 


   7   7  13      182.76       10.60     96.68 o 


   8   7  13       59.99      123.51    149.08 o 


  20   0  14       82.23      405.45    180.89 o 


  22   0  14       67.79        0.00    123.51 o 


   8   1  14      167.28      159.68     61.75 o 


  16   1  14       35.22       47.41    113.53 o 


  17   1  14        7.32      122.88    105.42 o 


  18   1  14       84.29      126.63    111.65 o 


  19   1  14       72.66        0.00     76.72 o 


  20   1  14       15.69      111.21     73.12 o 


  21   1  14       10.62       20.55     78.08 o 


  22   1  14       21.34        0.00     79.10 o 


  23   1  14       30.16        0.00     99.80 o 


   0   2  14     1533.26     1458.37    208.34 o 


   1   2  14     1940.08     2002.75    183.08 o 


   2   2  14      191.91      217.07     76.72 o 


   3   2  14     3802.75     3253.87    218.50 o 


   4   2  14     3765.22     3698.36    229.73 o 


   5   2  14      184.33      236.70    119.76 o 


   6   2  14     6042.00     6044.44    288.78 o 


   7   2  14     1633.43     1772.30    150.82 o 


   8   2  14     3000.03     2645.79    184.09 o 


   9   2  14     3326.26     3008.44    349.93 o 


  10   2  14       73.70       27.45     79.22 o 


  11   2  14      137.91      117.89     84.83 o 


  12   2  14       81.64       31.19     79.22 o 


  13   2  14     1084.67     1394.75    266.35 o 


  14   2  14      471.37      666.81    182.14 o 


  15   2  14      140.51      560.77    190.87 o 


  16   2  14     1368.85     1785.85    296.91 o 


  17   2  14       12.65       77.97     95.44 o 


  18   2  14      635.41      793.43    242.65 o 


  19   2  14      240.07      146.59    105.42 o 


  20   2  14       33.95      102.93     76.48 o 


  21   2  14       33.71        0.00     98.87 o 


  22   2  14       16.35      142.41     63.51 o 


   0   3  14      566.32      367.40    121.01 o 


   1   3  14     1052.33     1223.16    145.06 o 


   2   3  14      505.10      751.16    151.89 o 


   3   3  14     2259.77     2343.23    200.86 o 


   4   3  14      378.26      408.45     85.46 o 


   5   3  14       90.01      116.31    101.36 o 


   6   3  14       54.90        0.00     64.87 o 


   7   3  14      933.00      869.97    120.98 o 


   8   3  14      112.54      152.85     65.50 o 


   9   3  14      345.35      457.22    166.55 o 


  10   3  14       13.90      147.21     91.69 o 


  11   3  14      202.98      130.99    117.89 o 


  12   3  14      135.41       85.46    112.90 o 


  13   3  14      111.30      208.34     95.44 o 


  14   3  14       11.29       27.45     83.59 o 


  15   3  14        7.82        0.00     87.33 o 


  16   3  14       21.13       21.83    102.30 o 


  17   3  14       61.20       68.61    121.01 o 


  18   3  14        8.36      125.38    105.42 o 


  19   3  14       65.14        0.00     89.87 o 


  20   3  14       19.00       30.92    107.29 o 


  21   3  14       35.45        0.00     82.47 o 


   0   4  14      686.70      791.56    183.39 o 


   1   4  14      138.55      155.92     70.37 o 


   2   4  14      474.12      405.66    105.42 o 


   3   4  14      779.68      545.87    104.59 o 


   4   4  14     1623.67     1726.24    180.91 o 


   5   4  14       40.34       65.81     54.25 o 


   6   4  14     1219.83     1251.40    159.81 o 


   7   4  14      605.60      599.68    115.26 o 


   8   4  14      266.16      253.87    113.53 o 


   9   4  14      954.10      967.47    232.67 o 


  10   4  14      119.77        0.00    139.10 o 


  11   4  14       63.40      184.64    142.22 o 


  12   4  14       51.36       13.72     91.07 o 


  13   4  14       33.58      193.99    182.76 o 


  14   4  14      180.13      124.13    119.76 o 


  15   4  14       98.39      412.93    196.49 o 


  16   4  14      322.70      200.23    109.16 o 


  17   4  14       34.02       65.37     77.26 o 


  18   4  14       78.26      102.17    111.50 o 


  19   4  14       13.15       19.59     93.11 o 


   0   5  14       33.15      268.22    124.75 o 


   1   5  14       88.17       38.57     98.24 o 


   2   5  14       21.33        8.74     54.10 o 


   3   5  14      381.70      474.73    117.11 o 


   4   5  14      154.41      190.91     80.60 o 


   5   5  14      138.34      167.82    105.11 o 


   6   5  14       55.79       15.28     83.27 o 


   7   5  14        6.89        0.00    140.35 o 


   8   5  14       35.78      259.49    171.54 o 


   9   5  14       32.97       97.93     96.68 o 


  10   5  14       29.31      104.17     99.80 o 


  11   5  14       17.99       54.27    123.51 o 


  12   5  14       26.18      207.09    151.58 o 


  13   5  14       80.19      313.76    164.67 o 


  14   5  14       20.02        0.00    112.90 o 


  15   5  14       77.04       29.50     84.12 o 


  16   5  14       17.47        0.00     80.03 o 


  17   5  14       27.11        0.00    302.22 o 


   0   6  14     1408.20     1300.56    280.70 o 


   1   6  14       23.40        0.00     82.06 o 


   2   6  14      623.20      781.50    162.06 o 


   3   6  14      105.12       33.55     73.60 o 


   4   6  14        9.48        0.00    130.68 o 


   5   6  14       28.12        0.00    101.98 o 


   6   6  14        3.48       33.39     63.00 o 


   7   6  14      205.04      169.67    152.20 o 


   8   6  14      108.36        0.00     98.56 o 


   9   6  14      253.13      134.73    137.23 o 


  10   6  14      555.63      664.94    239.53 o 


  11   6  14       71.10      226.74     93.88 o 


  12   6  14      351.62      549.42    144.04 o 


  13   6  14       26.56       94.50    102.77 o 


   0   7  14       18.13       12.48    128.50 o 


   2   7  14        2.96       31.95     80.01 o 


   3   7  14       32.31        0.00     68.54 o 


   4   7  14       26.53       48.28    103.55 o 


   5   7  14        7.44        0.00    150.33 o 


   6   7  14       67.58      268.22    182.76 o 


  22   0  15        0.59        0.00    130.99 o 


   8   1  15      889.17      962.48    130.37 o 


  17   1  15      197.22      253.25    151.58 o 


  18   1  15       19.82        0.00     71.11 o 


  19   1  15      112.63      278.82    162.18 o 


  20   1  15       48.11      189.63    134.73 o 


  21   1  15       34.63        0.00     58.81 o 


  22   1  15        5.78        0.00     64.39 o 


   1   2  15     3319.28     3105.26    224.05 o 


   2   2  15     5521.12     4953.01    275.47 o 


   3   2  15      191.62      240.51     69.83 o 


   4   2  15     1200.08     1240.74    140.87 o 


   5   2  15     2038.39     2118.41    180.99 o 


   6   2  15       58.96       48.93     67.37 o 


   7   2  15     1322.01     1395.79    143.54 o 


   8   2  15     1800.94     1762.15    272.59 o 


   9   2  15      378.60      460.34    161.56 o 


  10   2  15       36.42        7.49    104.17 o 


  11   2  15      714.61      764.74    204.60 o 


  12   2  15      402.49      295.04    124.13 o 


  13   2  15      154.37       87.33    111.65 o 


  14   2  15      659.47      739.17    205.84 o 


  15   2  15       45.52       90.45    109.16 o 


  16   2  15      331.35      570.75    200.85 o 


  17   2  15      176.44      311.26    160.31 o 


  18   2  15       14.69      164.05    132.24 o 


  19   2  15        6.19      124.75    134.11 o 


  20   2  15       31.37      178.81    121.14 o 


  21   2  15       51.23        0.00     72.94 o 


   1   3  15     1820.45     2005.55    199.66 o 


   2   3  15      477.01      566.67    109.51 o 


   3   3  15      867.39      862.33    131.21 o 


   4   3  15      138.83      152.86     66.31 o 


   5   3  15      953.27      884.92    129.13 o 


   6   3  15       61.61      144.82     75.79 o 


   7   3  15      587.06      394.95    244.21 o 


   8   3  15      435.98      404.20    165.92 o 


   9   3  15      370.23      280.07    129.74 o 


  10   3  15      134.87      268.84    129.74 o 


  11   3  15      719.01      971.83    221.44 o 


  12   3  15      112.06       91.07     99.18 o 


  13   3  15      162.40      252.63    139.10 o 


  14   3  15       23.48      218.94    159.06 o 


  15   3  15       77.23      112.28    150.95 o 


  16   3  15       89.97       91.69    118.52 o 


  17   3  15      112.92        1.25    111.03 o 


  18   3  15        8.05       16.84     81.09 o 


  19   3  15      111.82      150.36     85.26 o 


  20   3  15       10.47       32.51     77.13 o 


   1   4  15     1361.78     1366.96    162.35 o 


   2   4  15      129.44      103.42     71.67 o 


   3   4  15      138.33      196.57     90.76 o 


   4   4  15       33.71        0.00     97.00 o 


   5   4  15     2094.03     2135.07    204.95 o 


   6   4  15      176.64      211.98    102.92 o 


   7   4  15      601.13      680.49    124.66 o 


   8   4  15      265.19      394.22    173.41 o 


   9   4  15       15.91      123.51    107.29 o 


  10   4  15       27.97       19.34     99.80 o 


  11   4  15      452.18      678.66    227.05 o 


  12   4  15        1.01        0.00    102.30 o 


  13   4  15       14.41       82.96     90.45 o 


  14   4  15        8.75        0.00    137.85 o 


  15   4  15       32.14      173.41    169.04 o 


  16   4  15       58.33      256.99    160.31 o 


  17   4  15      111.14      268.22    151.58 o 


  18   4  15       21.32       72.70     87.64 o 


   1   5  15      290.87      240.41     81.38 o 


   2   5  15       39.32       10.82     76.72 o 


   3   5  15      431.70      347.44    106.08 o 


   4   5  15       51.14        6.13     70.42 o 


   5   5  15      766.00      961.76    152.98 o 


   6   5  15       30.62        0.00     91.25 o 


   7   5  15      608.90      626.89    202.10 o 


   8   5  15       20.48      150.95    155.94 o 


   9   5  15      181.40      230.79    142.84 o 


  10   5  15       13.46       49.90     76.10 o 


  11   5  15      259.01      300.66    186.51 o 


  12   5  15        2.35       77.35    152.82 o 


  13   5  15      177.91        0.00    122.88 o 


  14   5  15        8.35        0.00    120.39 o 


  15   5  15      124.82      245.14    195.86 o 


  16   5  15        6.91        3.95     73.64 o 


   1   6  15      271.33       35.90     91.38 o 


   2   6  15      108.37      186.63     80.48 o 


   3   6  15       11.31        0.00     77.18 o 


   4   6  15      130.44        0.00     82.03 o 


   5   6  15      143.94      107.83    147.83 o 


   6   6  15       40.67        9.36     97.31 o 


   7   6  15      102.55      557.65    240.15 o 


   8   6  15      205.87        0.00    121.01 o 


   9   6  15        8.49        0.00    127.25 o 


  10   6  15      181.90      130.99    128.50 o 


  11   6  15       63.53      223.31    149.08 o 


  12   6  15       20.80       49.59    137.23 o 


   1   7  15      217.49      222.42    103.79 o 


   2   7  15       43.57       78.42    170.60 o 


   3   7  15       86.58        0.00    200.23 o 


   4   7  15       21.69       59.33     83.96 o 


  22   0  16       31.59        0.00    146.59 o 


   8   1  16      130.29      172.16     66.74 o 


  17   1  16       29.80       71.11    112.90 o 


  18   1  16       63.89      180.89    160.93 o 


  19   1  16       32.77      149.08    174.03 o 


  20   1  16        8.03      113.53    139.72 o 


  21   1  16       29.72      103.40     82.71 o 


  22   1  16        8.19        0.00     75.15 o 


   0   2  16      101.84       19.96     77.35 o 


   1   2  16       29.39        0.00     92.63 o 


   2   2  16     1466.31     1442.03    159.49 o 


   3   2  16     1261.67     1224.22    144.51 o 


   4   2  16      107.06       69.96     86.39 o 


   5   2  16      327.20      265.05     69.30 o 


   6   2  16       66.60        0.00     54.54 o 


   7   2  16      285.75      355.58     74.85 o 


   8   2  16      132.00      132.86    116.64 o 


   9   2  16       60.60      175.90    108.54 o 


  10   2  16      905.64      795.31    196.49 o 


  11   2  16       77.56        0.00     89.82 o 


  12   2  16     2250.09     2583.03    356.17 o 


  13   2  16      114.08      308.77    155.32 o 


  14   2  16      427.80      562.64    179.65 o 


  15   2  16       53.42        0.00    135.36 o 


  16   2  16      119.00       13.10    129.12 o 


  17   2  16       16.88        0.00     96.68 o 


  18   2  16       49.31      100.43     96.68 o 


  19   2  16       28.52        0.00    105.42 o 


  20   2  16       98.30       28.07    140.35 o 


  21   2  16        3.19        0.00     85.46 o 


   0   3  16       99.27      234.54    111.65 o 


   1   3  16      180.70      197.36    181.20 o 


   2   3  16       55.07       97.17     63.68 o 


   3   3  16      831.00      889.54    128.85 o 


   4   3  16      215.37      170.93     70.51 o 


   5   3  16      126.76      188.97     73.55 o 


   6   3  16      135.14       65.79    106.35 o 


   7   3  16      305.72      299.36     81.68 o 


   8   3  16      109.39       96.06    129.74 o 


   9   3  16      519.17      723.57    199.61 o 


  10   3  16       16.13      126.63    121.01 o 


  11   3  16       22.32       29.94    132.24 o 


  12   3  16       26.65      145.96    130.99 o 


  13   3  16      206.40      356.17    142.84 o 


  14   3  16        6.76        0.00    167.17 o 


  15   3  16      115.48      268.22    154.07 o 


  16   3  16       19.29       43.04    132.86 o 


  17   3  16       14.62        1.87    100.43 o 


  18   3  16       10.14        0.00     93.57 o 


  19   3  16       89.81        0.00    129.12 o 


  20   3  16        3.52       79.77    165.61 o 


   0   4  16     1002.80     1332.99    250.13 o 


   1   4  16      744.85      910.27    140.99 o 


   2   4  16      708.43      851.74    173.10 o 


   3   4  16     1833.64     2109.12    211.91 o 


   4   4  16     1135.03     1105.08    157.81 o 


   5   4  16      731.11      917.36    138.82 o 


   6   4  16     1031.30      832.62    132.11 o 


   7   4  16      251.53      221.44    154.07 o 


   8   4  16      246.83      275.71    167.17 o 


   9   4  16      784.12      860.80    224.56 o 


  10   4  16      166.02      283.19    151.58 o 


  11   4  16        2.78       48.03     98.56 o 


  12   4  16       86.41      117.89    143.47 o 


  13   4  16      305.58      515.23    210.21 o 


  14   4  16       86.33       55.52     81.71 o 


  15   4  16      242.27      263.23    182.76 o 


  16   4  16      106.85      578.23    198.98 o 


  17   4  16       13.61      167.79    131.62 o 


  18   4  16       31.42      240.00    117.14 o 


   0   5  16       86.84        0.00    105.42 o 


   1   5  16       54.17      119.95     74.66 o 


   2   5  16        0.42       24.55    173.72 o 


   3   5  16      186.97      289.35     88.51 o 


   4   5  16        7.04        0.00     87.29 o 


   5   5  16       23.74       38.78     70.04 o 


   6   5  16       20.29       28.69     96.06 o 


   7   5  16      288.72      131.62    112.90 o 


   8   5  16       32.85      210.21    123.51 o 


   9   5  16      178.75      593.20    243.89 o 


  10   5  16       18.60        0.00    114.77 o 


  11   5  16       38.72      180.89    152.20 o 


  12   5  16       25.52      286.93    181.52 o 


  13   5  16        1.65       95.44    104.79 o 


  14   5  16        4.99        0.00    135.36 o 


  15   5  16       10.33       33.06    111.65 o 


   0   6  16        4.88        0.00     98.56 o 


   1   6  16       12.50        0.00     79.13 o 


   2   6  16       46.21       36.69     86.23 o 


   3   6  16      131.35       74.51     82.68 o 


   4   6  16      315.79      255.58     95.52 o 


   5   6  16       60.49        0.00    105.73 o 


   6   6  16      344.19      203.35    128.50 o 


   7   6  16       12.97        0.00    121.01 o 


   8   6  16       79.01      586.34    240.15 o 


   9   6  16       15.19       35.55    101.67 o 


  10   6  16       20.66      134.11     84.21 o 


  11   6  16        4.40        0.00    124.75 o 


  17   1  17       85.56      121.63    142.84 o 


  18   1  17       43.42      450.98    222.69 o 


  19   1  17      141.67      152.82    117.89 o 


  20   1  17       40.95      206.47    139.10 o 


  21   1  17       49.86       64.25    107.91 o 


   1   2  17     2395.60     2576.00    218.24 o 


   2   2  17     1093.40     1165.19    143.33 o 


   3   2  17      250.23      311.84     84.35 o 


   4   2  17      395.63      348.87     84.63 o 


   5   2  17      614.19      744.08    114.44 o 


   6   2  17      118.23      137.39     70.94 o 


   7   2  17      680.92      682.79    111.12 o 


   8   2  17      849.15      924.43    205.22 o 


   9   2  17      127.11      197.11     96.06 o 


  10   2  17      295.62      322.49    148.46 o 


  11   2  17      660.06      857.68    220.81 o 


  12   2  17       14.92      327.48    165.92 o 


  13   2  17        3.75        0.00    107.29 o 


  14   2  17       80.04      176.53    163.43 o 


  15   2  17       50.13       64.87     97.31 o 


  16   2  17       36.71       22.46    109.16 o 


  17   2  17      118.35       34.31    140.97 o 


  18   2  17       22.60      130.99    147.21 o 


  19   2  17       32.90        0.00     99.80 o 


  20   2  17       53.63      200.85    147.83 o 


   1   3  17      992.40      874.48    137.95 o 


   2   3  17       85.00      250.13     89.43 o 


   3   3  17     1223.73     1285.67    160.31 o 


   4   3  17      191.37      346.82     90.37 o 


   5   3  17     1864.51     2258.77    211.24 o 


   6   3  17        0.46      105.06     81.09 o 


   7   3  17      388.98      500.26    154.07 o 


   8   3  17      324.80      163.43    137.23 o 


   9   3  17       52.00        0.00     97.93 o 


  10   3  17       93.24       75.48     88.58 o 


  11   3  17      456.52      227.05    130.37 o 


  12   3  17       43.30       21.21     87.33 o 


  13   3  17      147.39      122.88    101.05 o 


  14   3  17       14.76      106.04    109.16 o 


  15   3  17      153.95      485.29    192.12 o 


  16   3  17        4.71        0.00    123.51 o 


  17   3  17       83.02       52.40    117.89 o 


  18   3  17        2.86        0.00    102.30 o 


  19   3  17       49.66        0.00     97.31 o 


   1   4  17     1802.96     1946.97    203.68 o 


   2   4  17        2.51       62.13     99.18 o 


   3   4  17       34.89       94.41     65.05 o 


   4   4  17       52.14       14.68     69.24 o 


   5   4  17      898.28      792.15    134.20 o 


   6   4  17       15.54        0.00     70.43 o 


   7   4  17       75.57       49.28     79.22 o 


   8   4  17        4.92        0.00    112.28 o 


   9   4  17      165.23      203.35    147.21 o 


  10   4  17       26.71      121.01    152.20 o 


  11   4  17      320.78      346.19    184.64 o 


  12   4  17        7.02        0.00    103.55 o 


  13   4  17       76.57        0.00     88.58 o 


  14   4  17       50.72        4.99    119.14 o 


  15   4  17       70.09       33.68    102.92 o 


  16   4  17        3.01       97.31    136.61 o 


  17   4  17       69.15      262.61    170.29 o 


   1   5  17      261.41      329.78     99.81 o 


   2   5  17       68.50       57.33     66.57 o 


   3   5  17      124.79       64.28     62.96 o 


   4   5  17       48.13       86.60     72.76 o 


   5   5  17      249.28      123.92    131.62 o 


   6   5  17       19.91      164.67    131.62 o 


   7   5  17      206.79      251.38    125.38 o 


   8   5  17       19.15      186.51    179.65 o 


   9   5  17      209.80      391.73    188.38 o 


  10   5  17        6.00        0.00    112.90 o 


  11   5  17      340.59      267.60    193.37 o 


  12   5  17       26.85        0.00    145.96 o 


  13   5  17      201.30      272.59    169.67 o 


  14   5  17       18.86        0.00    111.65 o 


   1   6  17       82.41        0.00     71.77 o 


   2   6  17      225.88      222.67     98.61 o 


   3   6  17       14.34        0.00    126.00 o 


   4   6  17       58.05        0.00    166.86 o 


   5   6  17       32.64       58.63    132.86 o 


   6   6  17       43.87        0.00    152.82 o 


   7   6  17        9.37        0.00    140.35 o 


   8   6  17      161.74      133.49    151.58 o 


   9   6  17        1.87        0.00    129.12 o 


  10   6  17       40.80        0.00    114.15 o 


  17   1  18       39.92        0.00     71.11 o 


  18   1  18       88.32      288.80    192.74 o 


  19   1  18        2.47      140.35    106.04 o 


  20   1  18       18.38        0.00    147.21 o 


   0   2  18     1054.75     1244.42    222.69 o 


   1   2  18       54.41       55.09     55.20 o 


   2   2  18      179.03      209.84     85.61 o 


   3   2  18     1182.58     1506.45    174.48 o 


   4   2  18     2181.12     2540.09    216.24 o 


   5   2  18       45.53      102.48     59.00 o 


   6   2  18     3731.33     4036.66    363.03 o 


   7   2  18      484.95      553.28    179.02 o 


   8   2  18      743.14      555.15    177.77 o 


   9   2  18      311.01      465.33    198.98 o 


  10   2  18        1.12      213.33    120.39 o 


  11   2  18        2.16      112.90    114.15 o 


  12   2  18       57.78      191.50    164.05 o 


  13   2  18      185.52      240.15    153.45 o 


  14   2  18      212.21      127.25     97.31 o 


  15   2  18      153.54       71.73     78.59 o 


  16   2  18      311.85      443.50    180.89 o 


  17   2  18        7.55       43.04     93.57 o 


  18   2  18      134.97      227.05    120.39 o 


  19   2  18        5.48       13.72    118.52 o 


  20   2  18       12.56       91.69    132.86 o 


   0   3  18      216.28      311.88    128.50 o 


   1   3  18      486.73      368.46    101.61 o 


   2   3  18      165.01       25.18    152.51 o 


   3   3  18      834.99      680.89    122.34 o 


   4   3  18      101.03      203.61     76.29 o 


   5   3  18       93.75      125.45     56.97 o 


   6   3  18      352.30      347.27     93.99 o 


   7   3  18      601.15      702.36    228.92 o 


   8   3  18      191.60      364.90    145.34 o 


   9   3  18      396.08      276.33    184.01 o 


  10   3  18      107.40        8.73     89.20 o 


  11   3  18        1.26        0.00    132.86 o 


  12   3  18        4.39        0.00    142.84 o 


  13   3  18       56.93      207.09    165.30 o 


  14   3  18       13.89      155.94    155.94 o 


  15   3  18       49.45        0.00    167.17 o 


  16   3  18       26.48        0.00     95.44 o 


  17   3  18       25.72       71.73    124.13 o 


  18   3  18       12.44      195.86    106.04 o 


   0   4  18      532.13      680.53    204.60 o 


   1   4  18      157.43      121.13     60.63 o 


   2   4  18      287.87      304.09     98.30 o 


   3   4  18      106.42      111.25     46.31 o 


   4   4  18      798.10      822.67    142.63 o 


   5   4  18       17.82       54.97    130.37 o 


   6   4  18      255.63      253.87    169.67 o 


   7   4  18       88.28        0.00     94.19 o 


   8   4  18       21.80       32.44    103.55 o 


   9   4  18      164.05      410.44    170.29 o 


  10   4  18      195.78      263.85    112.90 o 


  11   4  18        2.00      147.83    176.53 o 


  12   4  18      171.94      215.82    139.10 o 


  13   4  18       87.50       60.51    112.28 o 


  14   4  18      239.13       94.19    100.43 o 


  15   4  18       29.18       77.97    165.30 o 


  16   4  18       30.57       29.94    140.35 o 


   0   5  18        9.41        0.00    115.40 o 


   1   5  18       73.94        0.00     67.09 o 


   2   5  18       22.45       51.95     51.35 o 


   3   5  18      241.94      169.56     85.18 o 


   4   5  18       50.16        0.00     55.48 o 


   5   5  18       20.37        0.00     95.44 o 


   6   5  18       53.53       67.99    135.98 o 


   7   5  18       24.97      312.51    186.51 o 


   8   5  18       10.74        0.00     78.59 o 


   9   5  18       77.56        0.00    139.10 o 


  10   5  18        8.93        0.00    112.28 o 


  11   5  18       17.73      234.54    178.40 o 


  12   5  18       29.69       29.32    111.03 o 


  13   5  18      117.72        0.00    135.36 o 


   0   6  18      249.14      228.30    179.02 o 


   1   6  18       61.77       73.42    100.11 o 


   2   6  18      189.67      186.99     89.19 o 


   3   6  18      129.59      247.69    122.17 o 


   4   6  18       91.49        4.99    127.87 o 


   5   6  18       11.15      143.47    119.14 o 


   6   6  18       27.17        0.00    230.79 o 


   7   6  18       27.19      215.82    165.92 o 


   8   6  18       63.87        0.00    125.38 o 


  17   1  19      126.23       60.51     91.69 o 


  18   1  19       21.71      117.89    165.92 o 


  19   1  19       36.28        0.00    132.24 o 


  20   1  19       14.48        0.00    130.99 o 


   1   2  19      470.87      702.03    124.74 o 


   2   2  19      482.40      671.07    122.29 o 


   3   2  19       83.63      106.12     67.89 o 


   4   2  19      909.43     1199.95    161.10 o 


   5   2  19      755.02     1022.00    147.78 o 


   6   2  19       84.05        0.00     74.85 o 


   7   2  19      169.29      417.93    159.68 o 


   8   2  19      269.73      647.47    199.61 o 


   9   2  19      134.57      118.52     96.06 o 


  10   2  19      291.84      451.61    176.53 o 


  11   2  19      350.92      149.08    118.52 o 


  12   2  19       21.12        0.00    107.29 o 


  13   2  19       31.87       64.87     85.46 o 


  14   2  19      112.35       51.77    120.39 o 


  15   2  19       24.81        0.00    117.89 o 


  16   2  19        8.91      167.79    136.61 o 


  17   2  19       25.89        0.00     85.46 o 


  18   2  19       59.32      306.89    193.37 o 


  19   2  19        8.82       57.39    126.00 o 


   1   3  19      513.41      538.62    117.59 o 


   2   3  19      101.34       54.47     64.61 o 


   3   3  19      736.68      911.50    142.37 o 


   4   3  19       57.52      143.08     66.69 o 


   5   3  19     2032.26     2193.61    213.19 o 


   6   3  19       92.95      240.15    146.59 o 


   7   3  19      852.46     1227.58    255.12 o 


   8   3  19       38.66       95.44    127.25 o 


   9   3  19      321.27      230.17    133.49 o 


  10   3  19       56.04        0.00    114.77 o 


  11   3  19      124.63      236.41    154.07 o 


  12   3  19        1.80      177.15    127.87 o 


  13   3  19       58.79      233.29    142.22 o 


  14   3  19       25.35        0.00    145.34 o 


  15   3  19      158.36      269.47    168.42 o 


  16   3  19        0.19       32.44    114.77 o 


  17   3  19      110.70      288.18    188.38 o 


   1   4  19      150.55      306.71    242.02 o 


   2   4  19       21.32       24.17     96.06 o 


   3   4  19      102.78       88.12     81.68 o 


   4   4  19       31.67       45.18     65.82 o 


   5   4  19      728.47     1163.52    176.31 o 


   6   4  19       31.35      112.28    137.23 o 


   7   4  19      278.29      351.81    167.17 o 


   8   4  19       28.07      130.99    163.43 o 


   9   4  19       48.43       69.86    117.27 o 


  10   4  19       13.32       41.17    104.79 o 


  11   4  19      166.02      132.86    180.27 o 


  12   4  19       59.43      116.64    137.23 o 


  13   4  19       66.03      162.18    114.77 o 


  14   4  19       19.92      135.36    121.63 o 


  15   4  19       19.97      297.54    179.65 o 


   1   5  19      199.49      135.46     87.84 o 


   2   5  19       26.82       74.27    193.68 o 


   3   5  19      229.57      263.16     98.05 o 


   4   5  19        4.77       83.35     87.02 o 


   5   5  19      115.00        0.00    130.99 o 


   6   5  19        7.03       16.84    112.90 o 


   7   5  19       37.83      202.72    102.30 o 


   8   5  19       41.43      154.69    124.75 o 


   9   5  19      113.26      206.47    113.53 o 


  10   5  19        5.12        0.00    110.41 o 


  11   5  19      205.84       87.95    165.30 o 


  12   5  19       14.13        0.00    125.38 o 


   1   6  19       24.31       63.99     89.20 o 


   2   6  19       84.60      103.19     82.91 o 


   3   6  19        7.50        0.00     85.03 o 


   4   6  19       81.37      164.05    163.43 o 


   5   6  19       85.11       94.81    125.38 o 


   6   6  19       25.90      295.04    201.48 o 


  17   1  20       49.06        0.00    105.42 o 


  18   1  20       53.73       86.08    152.82 o 


  19   1  20       31.58        0.00    124.75 o 


   0   2  20     3244.02     3775.67    402.33 o 


   1   2  20      472.31      714.84    128.93 o 


   2   2  20     1769.14     2354.63    229.24 o 


   3   2  20      615.25     1151.93    163.15 o 


   5   2  20       65.44      205.91     91.69 o 


   6   2  20      166.40       48.65     90.45 o 


   7   2  20      538.29      373.64    150.95 o 


   8   2  20      352.85      272.59    100.43 o 


   9   2  20      402.02      581.35    208.96 o 


  10   2  20      866.19      917.56    235.16 o 


  11   2  20        6.46        0.00     96.68 o 


  12   2  20      546.89      615.04    219.57 o 


  13   2  20      128.77      220.19    124.13 o 


  14   2  20       94.26      225.80    168.42 o 


  15   2  20       30.49       29.32    114.15 o 


  16   2  20        1.75        0.00    119.14 o 


  17   2  20       24.23        0.00     97.93 o 


  18   2  20        3.86      190.87    127.25 o 


   0   3  20      317.69      492.15    172.16 o 


   1   3  20      276.21      100.59    183.70 o 


   2   3  20       44.66       99.88     83.59 o 


   3   3  20      511.25      397.90     95.08 o 


   4   3  20       83.38      171.83     80.01 o 


   5   3  20       89.60      198.84     77.89 o 


   6   3  20      269.91       42.42     97.31 o 


   7   3  20      171.08      366.78    196.49 o 


   8   3  20       43.44      186.51    140.35 o 


   9   3  20      420.09      290.05    179.65 o 


  10   3  20        6.44      184.01    158.44 o 


  11   3  20       31.99        0.00    116.02 o 


  12   3  20       22.22      101.05    132.24 o 


  13   3  20      142.18       78.59    116.64 o 


  14   3  20        2.70      223.31    159.06 o 


  15   3  20      169.05      338.08    175.90 o 


  16   3  20       17.24        0.00    132.24 o 


   0   4  20       54.35       85.46    100.43 o 


   1   4  20      158.02      276.97     93.88 o 


   2   4  20      168.92      110.45     66.59 o 


   3   4  20     1039.92     1465.71    202.47 o 


   4   4  20      118.72      270.23    101.77 o 


   5   4  20        6.57        0.00    130.99 o 


   6   4  20       21.78        0.00    144.09 o 


   7   4  20      391.17      433.52    163.43 o 


   8   4  20      233.34        0.00    132.86 o 


   9   4  20      471.11      835.85    252.63 o 


  10   4  20      124.61      157.19     98.56 o 


  11   4  20       16.76        0.00    149.08 o 


  12   4  20      114.25      272.59    230.17 o 


  13   4  20       83.17       89.20    130.99 o 


  14   4  20      148.48      447.87    212.08 o 


   0   5  20      131.81      319.37    174.03 o 


   1   5  20      114.44       60.16     69.04 o 


   2   5  20       38.35       12.74     81.71 o 


   3   5  20      212.89      254.12    101.92 o 


   4   5  20      113.19      467.83    200.23 o 


   5   5  20       31.02        0.00    109.16 o 


   6   5  20      206.15      727.31    234.54 o 


   7   5  20      172.65       61.13    107.29 o 


   8   5  20        4.82      167.17    147.83 o 


   9   5  20      140.58      155.94    130.37 o 


  10   5  20       70.49        0.00    106.66 o 


  11   5  20        9.27      285.69    147.21 o 


   0   6  20       30.29       94.19    123.51 o 


   1   6  20        9.53       26.89     60.92 o 


   2   6  20      150.61        0.00    201.17 o 


   3   6  20        4.05       87.95    122.26 o 


  16   1  21       38.10       28.69    104.17 o 


  17   1  21      182.00       56.14    107.91 o 


  18   1  21        4.45      100.43    104.79 o 


   1   2  21      264.15      474.21    111.61 o 


   2   2  21      419.43      517.00    114.21 o 


   3   2  21        1.87       53.93     75.48 o 


   4   2  21      211.53      310.90     96.45 o 


   5   2  21      337.81      336.27     87.12 o 


   6   2  21      143.88      124.13     99.80 o 


   7   2  21      175.75      364.90    151.58 o 


   8   2  21      371.27      659.95    225.80 o 


   9   2  21        2.61       33.68     94.19 o 


  10   2  21       38.07        0.00    131.62 o 


  11   2  21      134.80      184.01    135.36 o 


  12   2  21       79.43      368.02    192.74 o 


  13   2  21       10.00        0.00    127.25 o 


  14   2  21       85.79      139.72    149.70 o 


  15   2  21       12.82       81.09    160.93 o 


  16   2  21       64.69      116.64    122.26 o 


  17   2  21       27.66      301.28    152.20 o 


   1   3  21     1219.81     1138.88    168.72 o 


   2   3  21      118.54       91.75     69.19 o 


   3   3  21      492.56      513.85    124.30 o 


   4   3  21      109.69      198.75     83.36 o 


   5   3  21      272.86      298.16    134.11 o 


   6   3  21        6.14      100.43    132.24 o 


   7   3  21      186.92       32.44    127.25 o 


   8   3  21       80.34      110.41    121.01 o 


   9   3  21      283.59      289.43    169.04 o 


  10   3  21       10.84        0.00    126.63 o 


  11   3  21      445.19      824.00    230.17 o 


  12   3  21        6.10        0.00    157.81 o 


  13   3  21      243.33      162.18    135.36 o 


  14   3  21       23.96      168.42    142.84 o 


  15   3  21       40.61       54.89    120.39 o 


   1   4  21      297.52      526.18    118.05 o 


   2   4  21       19.80        0.00     92.63 o 


   3   4  21        0.46       95.86     71.21 o 


   4   4  21        9.13       93.42     69.23 o 


   5   4  21      169.26      113.53     99.80 o 


   6   4  21        5.83      275.71    176.53 o 


   7   4  21      164.47      382.37    169.04 o 


   8   4  21       60.00       58.63    166.55 o 


   9   4  21       23.01      143.47    142.84 o 


  10   4  21       13.03      123.51    180.27 o 


  11   4  21       63.29        0.00    150.33 o 


  12   4  21       17.11       17.47     85.46 o 


  13   4  21       14.42      216.45    193.99 o 


   1   5  21       61.84       63.48    267.91 o 


   2   5  21       57.68      146.15    122.57 o 


   3   5  21      128.85      208.01    143.47 o 


   4   5  21       63.79      152.82    164.05 o 


   5   5  21      295.52      280.07    131.62 o 


   6   5  21       34.89        0.00     77.35 o 


   7   5  21      404.87      593.20    198.36 o 


   8   5  21       32.14      180.27    180.89 o 


   9   5  21       67.56      198.36    159.68 o 


  16   1  22       24.90      203.35    231.42 o 


  17   1  22        7.36        0.00    198.98 o 


   0   2  22      157.13      158.44    110.41 o 


   1   2  22      123.04      270.97     95.32 o 


   2   2  22      531.67      395.64    110.16 o 


   3   2  22      488.91      464.07    131.30 o 


   4   2  22      951.40     1016.67    157.07 o 


   5   2  22       56.81      215.20    160.93 o 


   6   2  22     1166.56     1036.70    243.89 o 


   7   2  22      175.61      247.01    117.89 o 


   8   2  22      344.46      457.22    184.64 o 


   9   2  22       34.14      260.74    166.55 o 


  10   2  22       50.28      200.85    136.61 o 


  11   2  22       11.64        0.00    144.71 o 


  12   2  22       35.94      353.68    220.19 o 


  13   2  22       31.28      172.16    185.26 o 


  14   2  22       44.06      117.27    140.35 o 


  15   2  22       55.30      205.22    140.35 o 


  16   2  22      159.42      404.20    182.14 o 


   0   3  22      118.47        0.00     84.83 o 


   1   3  22      240.80      238.47     77.51 o 


   2   3  22       32.51        0.00     68.30 o 


   3   3  22      821.32      638.82    141.28 o 


   4   3  22       62.72      155.38     78.08 o 


   5   3  22       35.07        0.00    113.53 o 


   6   3  22       21.93      145.34    158.44 o 


   7   3  22      133.77        0.00    101.67 o 


   8   3  22       20.17       91.69    139.10 o 


   9   3  22      146.53        0.00    182.76 o 


  10   3  22        8.17        2.50     83.59 o 


  11   3  22       30.76        0.00    166.55 o 


  12   3  22       42.96      261.98    185.26 o 


  13   3  22       47.40      172.16    189.63 o 


  14   3  22       14.60        0.00    147.21 o 


   0   4  22      139.49       44.29    106.66 o 


   1   4  22      118.23      163.89     77.54 o 


   2   4  22      102.83      139.94    112.28 o 


   3   4  22      415.98      416.98    253.87 o 


   4   4  22       33.19      202.72    147.21 o 


   5   4  22       34.29      225.80    131.62 o 


   6   4  22      142.08      253.87    161.56 o 


   7   4  22       62.42       82.96    127.25 o 


   8   4  22      130.26      150.95    136.61 o 


   9   4  22       45.88       54.89    104.17 o 


  10   4  22       88.65        0.00    130.37 o 


  11   4  22        6.15      205.22    134.11 o 


  12   4  22       35.04        0.00     99.18 o 


   0   5  22       70.30        8.11     80.47 o 


   1   5  22        9.61       79.68    145.65 o 


   2   5  22       13.47        0.00    106.19 o 


   3   5  22      212.93       24.95     91.07 o 


   4   5  22       67.08        0.00    169.04 o 


   5   5  22       99.94      155.32    126.00 o 


   6   5  22       47.09        0.00    108.54 o 


   7   5  22       12.94       31.81    109.16 o 


  16   1  23       17.69       51.15    129.74 o 


   1   2  23      182.53      116.39     73.68 o 


   2   2  23       41.93      126.90     87.95 o 


   3   2  23        6.91        0.00     80.18 o 


   4   2  23      134.11      209.64     94.50 o 


   5   2  23      116.23      132.24    109.16 o 


   6   2  23       17.92        0.00     99.18 o 


   7   2  23       51.81        0.00    165.92 o 


   8   2  23      117.48        0.00    170.29 o 


   9   2  23       26.89        0.00    115.40 o 


  10   2  23       82.46        0.00    119.14 o 


  11   2  23      115.17       58.63    120.39 o 


  12   2  23        5.72      367.40    189.00 o 


  13   2  23        7.30      279.45    180.27 o 


  14   2  23        4.49       58.01    101.05 o 


  15   2  23       18.70        0.00    157.81 o 


   1   3  23       89.01      206.01     80.13 o 


   2   3  23       37.67      205.80     97.27 o 


   3   3  23      143.87      334.50    110.06 o 


   4   3  23       52.70      198.98    169.04 o 


   5   3  23     1054.64      988.05    255.12 o 


   6   3  23       27.74      105.42    143.47 o 


   7   3  23      943.67     1409.72    341.83 o 


   8   3  23       25.87        0.00    156.57 o 


   9   3  23       51.27        0.00    124.13 o 


  10   3  23       17.09        0.00    136.61 o 


  11   3  23       24.50      213.95    175.28 o 


  12   3  23        3.96        0.00    146.59 o 


  13   3  23        2.89      235.16    179.65 o 


   1   4  23      173.06       50.67    163.74 o 


   2   4  23       14.47        3.98     76.27 o 


   3   4  23        1.76       36.18    103.55 o 


   4   4  23       16.50       42.42    111.65 o 


   5   4  23       85.38      288.18    215.82 o 


   6   4  23       23.38        2.50    109.78 o 


   7   4  23       57.09        0.00     93.57 o 


   8   4  23        6.46        0.00    165.30 o 


   9   4  23       21.01       51.77    119.14 o 


  10   4  23       11.18        0.00    169.67 o 


   1   5  23      539.13      597.30    144.72 o 


   2   5  23       23.98        0.00     65.61 o 


   3   5  23       45.80       29.32    111.65 o 


   4   5  23       34.72       43.66    116.64 o 


  15   1  24       60.00      155.32    126.63 o 


   0   2  24     1107.51     1105.32    243.89 o 


   1   2  24       62.68        0.00     67.84 o 


   2   2  24      236.59      213.14     73.83 o 


   3   2  24      241.33      139.02     72.63 o 


   4   2  24       80.19       46.16     85.46 o 


   5   2  24       39.15      305.65    208.96 o 


   6   2  24      134.31       11.85     97.93 o 


   7   2  24      129.76      426.66    182.14 o 


   8   2  24      238.27      442.25    211.46 o 


   9   2  24       85.51      232.04    161.56 o 


  10   2  24      229.61      155.94    143.47 o 


  11   2  24       11.48        0.00    194.62 o 


  12   2  24       68.15      265.73    134.73 o 


  13   2  24       43.32        0.00    152.82 o 


   0   3  24      312.53      416.05    174.03 o 


   1   3  24       75.91        0.00     62.46 o 


   2   3  24       61.76       59.08     78.30 o 


   3   3  24      198.51      578.81    133.13 o 


   4   3  24       10.71        0.00     88.58 o 


   5   3  24        0.58      179.02    129.12 o 


   6   3  24      172.11      195.86    122.88 o 


   7   3  24      129.92      109.16    107.91 o 


   8   3  24        5.86      179.02    124.13 o 


   9   3  24      153.42      259.49    151.58 o 


  10   3  24       44.77       18.09    135.98 o 


  11   3  24       27.58      311.88    234.54 o 


  12   3  24       26.86      139.10    143.47 o 


   0   4  24      125.26      116.64    123.51 o 


   1   4  24       38.93        0.00     90.45 o 


   2   4  24      109.44      142.70     78.06 o 


   3   4  24      200.66        0.00    129.74 o 


   4   4  24      163.02      127.87    126.00 o 


   5   4  24       28.61        0.00    142.22 o 


   6   4  24      284.11      719.83    250.76 o 


   7   4  24       77.36      210.83    135.36 o 


   8   4  24      159.99      389.86    187.75 o 


   1   2  25      146.56      186.98    101.99 o 


   2   2  25      156.50      320.80    123.03 o 


   3   2  25       27.90      143.90     91.26 o 


   4   2  25      216.58      255.75    129.74 o 


   5   2  25      214.94       28.07    139.10 o 


   6   2  25       77.64      343.07    165.92 o 


   7   2  25       94.71        0.00    115.40 o 


   8   2  25       75.54      183.39    148.46 o 


   9   2  25       16.75      261.98    202.72 o 


  10   2  25       30.57      277.58    181.52 o 


  11   2  25      105.55      299.41    171.54 o 


  12   2  25       31.39      372.39    200.85 o 


   1   3  25      650.33      860.09    161.80 o 


   2   3  25      107.83      197.03     94.81 o 


   3   3  25       16.00        0.00    166.55 o 


   4   3  25       26.71      212.71    166.55 o 


   5   3  25       89.55        0.00    115.40 o 


   6   3  25        5.39        0.00    134.11 o 


   7   3  25        2.29       21.83     97.93 o 


   8   3  25        1.26        0.00     98.56 o 


   9   3  25      277.18      779.09    266.35 o 


  10   3  25       31.44       45.54    114.15 o 


   1   4  25       71.26      173.75     94.78 o 


   2   4  25       27.06      159.06    117.27 o 


   3   4  25       12.02        0.00    112.90 o 


   4   4  25        1.61       28.69    104.79 o 


   5   4  25      118.10       31.81    121.01 o 


   0   2  26      513.49      460.34    192.74 o 


   1   2  26       31.76       45.59     83.38 o 


   2   2  26       79.85        0.00    116.02 o 


   3   2  26      158.39      157.81    114.77 o 


   4   2  26      152.93      189.00    147.21 o 


   5   2  26       22.63        0.00     97.31 o 


   6   2  26      129.55      188.38    156.57 o 


   7   2  26       96.36        0.00    131.62 o 


   8   2  26       27.87      139.72    139.72 o 


   9   2  26       77.97       71.73    160.31 o 


  10   2  26       71.73       79.22    166.55 o 


   0   3  26        9.19        0.00    126.00 o 


   1   3  26       61.54       85.44     90.45 o 


   2   3  26       78.70        0.00    135.98 o 


   3   3  26      258.38      485.92    173.41 o 


   4   3  26       15.26      101.67    109.16 o 


   5   3  26       62.66      308.77    189.00 o 


   6   3  26        9.75      226.43    160.93 o 


   7   3  26       95.25      241.40    155.32 o 


   1   2  27       74.13       85.12     85.39 o 


   2   2  27       90.08      215.57    100.38 o 


   3   2  27       34.97      140.97    170.29 o 


   4   2  27       84.43      310.64    204.60 o 


   5   2  27       52.22       99.18    150.33 o 


   6   2  27       22.58        0.00    155.94 o 


   7   2  27       37.90        0.00    175.90 o 


   8   2  27       62.96      102.30    152.20 o 


   1   3  27       19.73       62.92     90.76 o 


   2   3  27       72.01       80.47    115.40 o 


   3   3  27       94.56      190.25    140.97 o 


   4   3  27        0.87        0.00    172.16 o 


   0   2  28       86.68      155.32    133.49 o 


   1   2  28        9.30       91.75     71.92 o 


   2   2  28       83.26      111.03    107.29 o 


   3   2  28       83.37      195.86    159.06 o 


   4   2  28      201.03      331.22    162.80 o 


   5   2  28       10.18      101.05    129.12 o 


                                                 
